# Supplementary material for: Transcriptomic Analysis Reveals Dysregulation of the Mycobiome and Archaeome and Distinct Oncogenic Characteristics according to Subtype and Gender in Papillary Thyroid Carcinoma
Source: Int J Mol Sci. 2023 Feb 5;24(4):3148. doi: 10.3390/ijms24043148 (PMC9967748; doi:10.3390/ijms24043148)
Supplement: Supplementary file 1 [file ijms-24-03148-s001.zip]

Archive with 4 entries (4 files):
- Supplementary File S1.xlsx
- Supplementary File S2.xlsx
- Supplementary File S3.xlsx
- Supplementary File S4.txt
