# Supplementary material for: Transcriptomic Analysis Reveals Dysregulation of the Mycobiome and Archaeome and Distinct Oncogenic Characteristics according to Subtype and Gender in Papillary Thyroid Carcinoma
Source: Int J Mol Sci. 2023 Feb 5;24(4):3148. doi: 10.3390/ijms24043148 (PMC9967748; doi:10.3390/ijms24043148)
Supplement: Supplementary file 1 [file ijms-24-03148-s001.zip › Supplementary File S1.xlsx]

## Sheet: Identified Fungal Contaminants
Microbe Name	Reason
Leptospora rubella	Total microbe abundance
Hysterium pulicare	Total microbe abundance
Keissleriella cladophila	Total microbe abundance
Splanchnonema platani	Total microbe abundance
Montagnula opulenta	Total microbe abundance
Antrodia ramentacea	Total microbe abundance
Melanomma pulvis-pyrius	Total microbe abundance
Trematosphaeria hydrela	Total microbe abundance
Botryosphaeria quercuum	Total microbe abundance
Nohea delmarensis	Total microbe abundance
Tritirachium dependens	Total microbe abundance
Glomus sp. MC10	Total microbe abundance
Knufia peltigerae	Total microbe abundance
Raffaelea sp. UCR 1081	Total microbe abundance
Kluyveromyces marxianus DMKU3-1042	Total microbe abundance
Leptographium procerum	Total microbe abundance
Spraguea sp. Sdu-2008	Total microbe abundance
Amanita afrospinosa	Total microbe abundance
Amanita friabilis	Total microbe abundance
Amanita daucipes	Total microbe abundance
Amanita effusa	Total microbe abundance
Amanita egregia	Total microbe abundance
Amanita gracilior	Total microbe abundance
Amanita hesleri	Total microbe abundance
Amanita murinoflammeum	Total microbe abundance
Amanita muscaria subsp. flavivolvata	Total microbe abundance
Amanita congolensis	Total microbe abundance
Amanita vittadinii	Total microbe abundance
Amanita wellsii	Total microbe abundance
Amanita aff. brunnescens BW_HF 10C	Total microbe abundance
Amanita sp. 'sp-Ridley-2'	Total microbe abundance
Porotenus biporus	Total microbe abundance
Fusarium sp. NRRL 25622	Total microbe abundance
Fusarium sp. NRRL 26756	Total microbe abundance
Fusarium sp. NRRL 26757	Total microbe abundance
Fusarium sp. NRRL 29123	Total microbe abundance
Dasyspora echinata	Total microbe abundance
Dasyspora guianensis	Total microbe abundance
Amanita costaricensis	Total microbe abundance
Amanita sp. 'praecox'	Total microbe abundance
Agaricomycetes sp. SPs2-1	Total microbe abundance
Verticillium longisporum	Total microbe abundance
Madurella mycetomatis	Total microbe abundance
Diploschistes caesioplumbeus	Total microbe abundance
Rhodosporidiobolus nylandii	Total microbe abundance
Rhodosporidiobolus poonsookiae	Total microbe abundance
Symmetrospora vermiculata	Total microbe abundance
Morchella semilibera	Total microbe abundance
Hypomyces lateritius	Total microbe abundance
Hypomyces stephanomatis	Total microbe abundance
Hypomyces sympodiophorus	Total microbe abundance
Mycoblastus sanguinarioides	Total microbe abundance
Fulvophyton stalactinum	Total microbe abundance
Chaetocladium jonesii	Total microbe abundance
Poitrasia circinans	Total microbe abundance
Entomortierella chlamydospora	Total microbe abundance
Gamsiella multidivaricata	Total microbe abundance
Spinellus fusiger	Total microbe abundance
Sporodiniella umbellata	Total microbe abundance
Thermomucor indicae-seudaticae	Total microbe abundance
Pilobolus umbonatus	Total microbe abundance
Dichotomocladium elegans	Total microbe abundance
Ellisomyces anomalus	Total microbe abundance
Fennellomyces linderi	Total microbe abundance
Thamnidium elegans	Total microbe abundance
Thamnostylum piriforme	Total microbe abundance
Trichoderma asperellum	Total microbe abundance
Poronia punctata	Total microbe abundance
Papulosa amerospora	Total microbe abundance
Lichtheimia blakesleeana	Total microbe abundance
Leucogyrophana olivascens	Total microbe abundance
Paxillus vernalis	Total microbe abundance
Lecanographa lyncea	Total microbe abundance
Paralecanographa grumulosa	Total microbe abundance
Paraschismatomma ochroleucum	Total microbe abundance
Roccellographa muriformis	Total microbe abundance
Schizopelte crustosa	Total microbe abundance
Schizopelte parishii	Total microbe abundance
Sclerophyton elegans	Total microbe abundance
Syncesia madagascariensis	Total microbe abundance
Exophiala sideris	Total microbe abundance
basidiomycete INF1-B	Total microbe abundance
Pezicula carpinea	Total microbe abundance
Caudospora palustris	Total microbe abundance
Ophiocordyceps konnoana	Total microbe abundance
Hebeloma lutense	Total microbe abundance
Amylosporus bracei	Total microbe abundance
Lasiosphaeriella noonae-daniae	Total microbe abundance
Lasiosphaeriella pseudobombarda	Total microbe abundance
Duradens sp. 2 ANM-2011	Total microbe abundance
Nectria asiatica	Total microbe abundance
Nectria balsamea	Total microbe abundance
Nectria dematiosa	Total microbe abundance
Allantonectria miltina	Total microbe abundance
Nectria nigrescens	Total microbe abundance
[Neocosmospora] sp. GJS 9347	Total microbe abundance
Wickerhamiella cf. pararugosa EVN 1237	Total microbe abundance
Wickerhamiella cf. pararugosa EVN 1238	Total microbe abundance
Fusarium pseudograminearum CS3096	Total microbe abundance
Phomopsis sp. 2 MSB-2011	Total microbe abundance
Conocybe tenera	Total microbe abundance
Melanoleuca grammopodia	Total microbe abundance
Melanoleuca malenconii	Total microbe abundance
Aspergillus luchuensis IFO 4308	Total microbe abundance
Porostereum spadiceum	Total microbe abundance
Boreostereum radiatum	Total microbe abundance
Lopharia cinerascens	Total microbe abundance
Exophiala aquamarina	Total microbe abundance
Exophiala halophila	Total microbe abundance
Exophiala opportunistica	Total microbe abundance
Amylostereum areolatum	Total microbe abundance
Stereum gausapatum	Total microbe abundance
Phomopsis sp. 902	Total microbe abundance
Exophiala sp. CBS 121499	Total microbe abundance
Cymatoderma caperatum	Total microbe abundance
Veluticeps berkeleyi	Total microbe abundance
Eremothecium gossypii FDAG1	Total microbe abundance
Loma acerinae	Total microbe abundance
Janacekia debaisieuxi	Total microbe abundance
Polydispyrenia simulii	Total microbe abundance
Flabelliforma montana	Total microbe abundance
Starmerella cf. sorbosivorans Y54	Total microbe abundance
Starmerella cf. sorbosivorans Y65	Total microbe abundance
uncultured Lambertella	Total microbe abundance
Sarocladium bactrocephalum	Total microbe abundance
Acremonium borodinense	Total microbe abundance
Acremonium camptosporum	Total microbe abundance
Parasarocladium gamsii	Total microbe abundance
Acremonium guillematii	Total microbe abundance
Gliomastix murorum	Total microbe abundance
Gliomastix polychroma	Total microbe abundance
Gliomastix roseogrisea	Total microbe abundance
Acremonium pinkertoniae	Total microbe abundance
Parasarocladium radiatum	Total microbe abundance
Xenoacremonium recifei	Total microbe abundance
Acremonium roseolum	Total microbe abundance
Leucosphaerina arxii	Total microbe abundance
Sarcopodium vanillae	Total microbe abundance
Tilachlidium brachiatum	Total microbe abundance
Acremonium blochii	Total microbe abundance
Periglandula ipomoeae	Total microbe abundance
Cordyceps sp. CUHK CSM1	Total microbe abundance
Tilletiaria anomala UBC 951	Total microbe abundance
Diplomitoporus crustulinus	Total microbe abundance
Penicillium sp. MTP093	Total microbe abundance
Tremella caloplacae	Total microbe abundance
Tremella haematommatis	Total microbe abundance
Tremella hypogymniae	Total microbe abundance
Tremella parmeliarum	Total microbe abundance
Tremella ramalinae	Total microbe abundance
Heterocephalacria physciacearum	Total microbe abundance
Tetragoniomyces uliginosus	Total microbe abundance
Wickerhamomyces ciferrii	Total microbe abundance
Clavulina ornatipes	Total microbe abundance
Candida sp. UL100	Total microbe abundance
Chrysomphalina chrysophylla	Total microbe abundance
Hygrocybe conica	Total microbe abundance
Lecidea sp. 1 Motiejunaite 7695	Total microbe abundance
Lecidea sp. 2 Lay 04-0326	Total microbe abundance
Pterula aff. epiphylloides	Total microbe abundance
Clavaria acuta	Total microbe abundance
Clavaria zollingeri	Total microbe abundance
Candelaria concolor	Total microbe abundance
Ophiostoma floccosum	Total microbe abundance
Aureobasidium namibiae CBS 147.97	Total microbe abundance
Fibularhizoctonia sp. TMB	Total microbe abundance
Hirsutella citriformis	Total microbe abundance
Raffaelea quercina	Total microbe abundance
Postia placenta	Total microbe abundance
Pleurotus levis	Total microbe abundance
Crepidotus crocophyllus	Total microbe abundance
Gloeophyllum trabeum	Total microbe abundance
Naganishia liquefaciens	Total microbe abundance
Filobasidium magnum	Total microbe abundance
Naganishia globosa	Total microbe abundance
Naganishia uzbekistanensis	Total microbe abundance
Filobasidium wieringae	Total microbe abundance
Cantharellus sp. EMP 1	Total microbe abundance
Fuscopostia leucomallella	Total microbe abundance
Cryptococcus amylolentus	Total microbe abundance
Bandonia marina	Total microbe abundance
Holtermanniella nyarrowii	Total microbe abundance
Scolecobasidium minimum	Total microbe abundance
Scolecobasidium mirabilis	Total microbe abundance
Pseudosigmoidea excentrica	Total microbe abundance
Zymoseptoria tritici	Total microbe abundance
Zasmidium pseudoparkii	Total microbe abundance
Pseudoclitocybe expallens	Total microbe abundance
Catenulostroma hermanusense	Total microbe abundance
Chitonomyces marginatus	Total microbe abundance
Chitonomyces unciger	Total microbe abundance
Chitonomyces paradoxus	Total microbe abundance
Phylloporia rzedowskii	Total microbe abundance
Dictyosporium stellatum	Total microbe abundance
Exophiala tremulae	Total microbe abundance
Camarophyllopsis aff. foetens ECV4175	Total microbe abundance
Clavaria aff. fragilis JMB08171003	Total microbe abundance
Clavaria cf. acuta RHP55840	Total microbe abundance
Clavaria cf. rubicundula SAT09-217-18	Total microbe abundance
Clavulinopsis aff. aurantiocinnabarina JMB08171004	Total microbe abundance
Clavulinopsis aff. aurantiocinnabarina JMB08171006	Total microbe abundance
Clavulinopsis aff. aurantiocinnabarina JMB08240901	Total microbe abundance
Clavaria rosea	Total microbe abundance
Clavaria stegasauroides	Total microbe abundance
Camarosporula persooniae	Total microbe abundance
Verticillium nonalfalfae	Total microbe abundance
Pachylepyrium sp. Contu15122007	Total microbe abundance
Inocybe straminipes	Total microbe abundance
Piloporia sajanensis	Total microbe abundance
Coemansia pectinata	Total microbe abundance
Coemansia asiatica	Total microbe abundance
Cosmospora cymosa	Total microbe abundance
Dialonectria ullevolea	Total microbe abundance
Fusarium celtis-occidentalis	Total microbe abundance
Microcera coccophila	Total microbe abundance
Stylonectria applanata	Total microbe abundance
Stylonectria wegeliniana	Total microbe abundance
Thelonectria lucida	Total microbe abundance
Volutella citrinella	Total microbe abundance
Volutella consors	Total microbe abundance
Stylonectria sp. CBS 125491	Total microbe abundance
Leucodecton phaeosporum	Total microbe abundance
Chapsa meridensis	Total microbe abundance
Aspergillus awamori	Total microbe abundance
Clavaria sp. TFB11835	Total microbe abundance
uncultured Amylomyces	Total microbe abundance
Usnea intermedia	Total microbe abundance
Aspergillus sp. SGE4	Total microbe abundance
Amanita vernicoccora	Total microbe abundance
Tritirachium cinnamomeum	Total microbe abundance
Tritirachium roseum	Total microbe abundance
Tritirachium sp. CBS 265.96	Total microbe abundance
Cladosporium sp. s1812	Total microbe abundance
Fusarium sp. s1817	Total microbe abundance
Fusarium sp. s1820	Total microbe abundance
Brachyalara straminea	Total microbe abundance
Mucor piriformis	Total microbe abundance
Farysia acheniorum	Total microbe abundance
Microstroma bacarum	Total microbe abundance
Tremella aurantia	Total microbe abundance
Tremella cinnabarina	Total microbe abundance
Apiotrichum porosum	Total microbe abundance
Kondoa aeria	Total microbe abundance
Glaciozyma antarctica	Total microbe abundance
Occultifur externus	Total microbe abundance
Reniforma strues	Total microbe abundance
Buckleyzyma armeniaca	Total microbe abundance
Udeniozyma ferulica	Total microbe abundance
Curvibasidium cygneicollum	Total microbe abundance
Ustilentyloma graminis	Total microbe abundance
Sampaiozyma ingeniosa	Total microbe abundance
Symmetrospora marina	Total microbe abundance
Cystobasidium slooffiae	Total microbe abundance
Oberwinklerozyma yarrowii	Total microbe abundance
Sakaguchia dacryoidea	Total microbe abundance
Rasamsonia oblata	Total microbe abundance
Rasamsonia sabulosa	Total microbe abundance
Cudonia circinans	Total microbe abundance
Naumovozyma castellii CBS 4309	Total microbe abundance
Ophiosphaerella agrostidis	Total microbe abundance
Tylophoron hibernicum	Total microbe abundance
Endophoma elongata	Total microbe abundance
Vairimorpha sp. sd	Total microbe abundance
Naumovozyma dairenensis CBS 421	Total microbe abundance
Tetrapisispora blattae	Total microbe abundance
Tetrapisispora phaffii CBS 4417	Total microbe abundance
Kazachstania africana CBS 2517	Total microbe abundance
Kazachstania naganishii CBS 8797	Total microbe abundance
Cerrena sp. CTL-2011	Total microbe abundance
Pleistophora sp. Pl-Ep 1	Total microbe abundance
Mollisina uncinata	Total microbe abundance
Psilachnum staphyleae	Total microbe abundance
Bettsia alvei	Total microbe abundance
Hyalopeziza sp. TNS-F18048	Total microbe abundance
Amicodisca sp. KUS-F51917	Total microbe abundance
[Candida] manassasensis	Total microbe abundance
Octaviania mortae	Total microbe abundance
Drepanopeziza brunnea f. sp. 'multigermtubi' MB_m1	Total microbe abundance
Corticiaceae sp. 4 ICMP 18852	Total microbe abundance
Loxosporopsis corallifera	Total microbe abundance
Loxospora elatina	Total microbe abundance
Ascochyta medicaginicola	Total microbe abundance
Pleospora typhicola	Total microbe abundance
Allantoparmelia sibirica	Total microbe abundance
Japewia subaurifera	Total microbe abundance
Ascomycota sp. ROV09Q2FVU-01	Total microbe abundance
Ascomycota sp. ROV08Q4FRB-03	Total microbe abundance
Basidiomycota sp. ROV07Q3FBM-02	Total microbe abundance
Candida sp. Levica25	Total microbe abundance
Sclerotinia subarctica	Total microbe abundance
Purpureomyces khaoyaiensis	Total microbe abundance
Nigelia martiale	Total microbe abundance
Phragmidium tormentillae	Total microbe abundance
Phragmidium mexicanum	Total microbe abundance
Leptosphaeria pedicularis	Total microbe abundance
Leptosphaeria sclerotioides	Total microbe abundance
Diaporthe sp. RP245	Total microbe abundance
Diaporthe sp. RP68	Total microbe abundance
Phomopsis sp. RP42	Total microbe abundance
Phomopsis sp. RP78	Total microbe abundance
Penicillium hispanicum	Total microbe abundance
Saccharomyces eubayanus	Total microbe abundance
Preussia sp. ADL2.6	Total microbe abundance
Preussia sp. CAH2.9	Total microbe abundance
Preussia sp. EAL2.5	Total microbe abundance
Ascomycota sp. ARIZ RTOak3-11	Total microbe abundance
Enterospora canceri	Total microbe abundance
Lulworthia sp. JK5393	Total microbe abundance
Lulworthia sp. JK4843	Total microbe abundance
Mucor brunneogriseus	Total microbe abundance
Neoscytalidium dimidiatum	Total microbe abundance
Ophiostoma quercus	Total microbe abundance
fungal sp. K5 KJO-2011	Total microbe abundance
fungal sp. K52 KJO-2011	Total microbe abundance
Acaulospora sp. Aco4	Total microbe abundance
fungal sp. L27 KJO-2011	Total microbe abundance
Pezicula cinnamomea	Total microbe abundance
Pezicula corticola	Total microbe abundance
Bensingtonia rectispora	Total microbe abundance
Neofabraea malicorticis	Total microbe abundance
Phlyctema vagabunda	Total microbe abundance
Armillaria fuscipes	Total microbe abundance
Armillaria heimii	Total microbe abundance
Ophiostoma canum	Total microbe abundance
Gymnosporangium globosum	Total microbe abundance
Geoglossum simile	Total microbe abundance
Strossmayeria basitricha	Total microbe abundance
Cercophora squamulosa	Total microbe abundance
cf. Xylomyces sp. H58-5	Total microbe abundance
Trichoderma dingleyae	Total microbe abundance
Phoma albiziae	Total microbe abundance
Aureobasidium sp. SP9	Total microbe abundance
Sanghuangporus baumii	Total microbe abundance
Tylopilus violatinctus	Total microbe abundance
Zangia erythrocephala	Total microbe abundance
Lecanora muralis	Total microbe abundance
Lecanora polytropa	Total microbe abundance
Terfezia aff. olbiensis TLO-3	Total microbe abundance
Lecanora symmicta	Total microbe abundance
Kazachstania lodderae	Total microbe abundance
Kazachstania spencerorum	Total microbe abundance
Protoparmelia badia	Total microbe abundance
Rhodosporidiobolus oreadorum	Total microbe abundance
Hydropunctaria aractina	Total microbe abundance
Citeromyces siamensis	Total microbe abundance
Biscogniauxia atropunctata	Total microbe abundance
Nemania aenea	Total microbe abundance
Nemania serpens	Total microbe abundance
Thyridium cornearis	Total microbe abundance
Thyridium oculorum	Total microbe abundance
Phialemonium atrogriseum	Total microbe abundance
Phialemonium globosum	Total microbe abundance
Phialemonium inflatum	Total microbe abundance
Russula punicea	Total microbe abundance
Russula sp. r-03031	Total microbe abundance
Russula sp. r-04024	Total microbe abundance
Russula sp. r-06001	Total microbe abundance
Monilia yunnanensis	Total microbe abundance
Geosmithia morbida	Total microbe abundance
Candida sp. LCF963	Total microbe abundance
Jianyunia sakaguchii	Total microbe abundance
Flammula alnicola	Total microbe abundance
Savoryella aquatica	Total microbe abundance
Savoryella fusiformis	Total microbe abundance
Savoryella lignicola	Total microbe abundance
Savoryella longispora	Total microbe abundance
Phaeonematoloma myosotis	Total microbe abundance
Stropharia aeruginosa	Total microbe abundance
Stropharia hornemannii	Total microbe abundance
Orpinomyces sp. E CRL-8	Total microbe abundance
Gaertneriomyces semiglobifer	Total microbe abundance
Serendipita vermifera	Total microbe abundance
Rhizophydium sphaerotheca	Total microbe abundance
Entophlyctis luteolus	Total microbe abundance
Nephrochytrium sp. JEL125	Total microbe abundance
Monoblepharis insignis	Total microbe abundance
Gonapodya sp. JEL183	Total microbe abundance
Komagataella ulmi	Total microbe abundance
Powellomyces sp. JEL95	Total microbe abundance
Perenniporia tenuis	Total microbe abundance
Lacustromyces hiemalis	Total microbe abundance
Nowakowskiella hemisphaerospora	Total microbe abundance
Endogone sp. cl 1-7	Total microbe abundance
basidiomycete sp. cl 5-5	Total microbe abundance
Labyrinthomyces sp. cl 4-23	Total microbe abundance
Trichaptum sp. cl 7-11	Total microbe abundance
Crepidotus nephrodes	Total microbe abundance
Crepidotus mollis	Total microbe abundance
Crepidotus distortus	Total microbe abundance
Crepidotus betulae	Total microbe abundance
Stemphylium solani	Total microbe abundance
Glarea lozoyensis 74030	Total microbe abundance
Morchella sp. Mel-28	Total microbe abundance
Neocallimastigomycota sp. LLMB10_1 PML-2011w	Total microbe abundance
Apiotrichum gamsii	Total microbe abundance
Kretzschmaria clavus	Total microbe abundance
Rhizoclosmatium aurantiacum	Total microbe abundance
Nemania bipapillata	Total microbe abundance
Camillea tinctor	Total microbe abundance
Hydropisphaera erubescens	Total microbe abundance
Hydropisphaera peziza	Total microbe abundance
Kallichroma tethys	Total microbe abundance
Ochronectria calami	Total microbe abundance
Peethambara sundara	Total microbe abundance
Selinia pulchra	Total microbe abundance
Equicapillimyces hongkongensis (nom. inval.)	Total microbe abundance
Rhizoctonia solani AG-1 IB	Total microbe abundance
Serendipita indica DSM 11827	Total microbe abundance
Coniochaeta luteorubra	Total microbe abundance
Coniochaeta cateniformis	Total microbe abundance
Phaeographis leprieurii	Total microbe abundance
Trametopsis cervina	Total microbe abundance
Coriolopsis byrsina	Total microbe abundance
Scheffersomyces sp. BG090809.6.7.3.3.35	Total microbe abundance
Sugiyamaella sp. BG090809.6.8.4.2.22	Total microbe abundance
Trichoderma sp. 1DF6	Total microbe abundance
Kionochaeta sp. 2DF9	Total microbe abundance
Lasiosphaeris sp. 1 ANM-2011	Total microbe abundance
Lasiosphaeris sp. 2 ANM-2011	Total microbe abundance
Lasiosphaeris sp. 3 ANM-2011	Total microbe abundance
Lasiosphaeris sp. 4 ANM-2011	Total microbe abundance
Solicoccozyma cf. aeria RUB023	Total microbe abundance
Elenkiniana gloriae	Total microbe abundance
Xanthoria resendei	Total microbe abundance
leotialean sp. cl 3-34	Total microbe abundance
Cladosporium phlei	Total microbe abundance
Xanthoparmelia conspersa	Total microbe abundance
Glarea lozoyensis ATCC 20868	Total microbe abundance
Alectoria ochroleuca	Total microbe abundance
Alectoria sarmentosa	Total microbe abundance
[Candida] spencermartinsiae	Total microbe abundance
Vuilleminia erastii	Total microbe abundance
Funneliformis coronatus	Total microbe abundance
Orpinomyces sp. C1B	Total microbe abundance
Lecanora tropica	Total microbe abundance
Geastrum parvistriatum	Total microbe abundance
Candida sp. YPN 49	Total microbe abundance
Alternaria dennisii	Total microbe abundance
Leptographium alacre	Total microbe abundance
Leptographium yamaokae	Total microbe abundance
Rhodotorula sp. M65	Total microbe abundance
Rhizoplaca melanophthalma	Total microbe abundance
Parmelia sulcata	Total microbe abundance
Rhizoplaca chrysoleuca	Total microbe abundance
Naohidea sebacea	Total microbe abundance
Aliquandostipite khaoyaiensis	Total microbe abundance
Chalara longipes	Total microbe abundance
Thielaviopsis populi	Total microbe abundance
Chalaropsis thielavioides	Total microbe abundance
Curvularia trifolii	Total microbe abundance
Humicola fuscoatra	Total microbe abundance
Arthrinium phaeospermum	Total microbe abundance
Echinodontium taxodii	Total microbe abundance
Acanthostigma chiangmaiense	Total microbe abundance
Thaxteriellopsis lignicola	Total microbe abundance
Thaxteriella helicoma	Total microbe abundance
Gonapodya prolifera	Total microbe abundance
Colacogloea eucalyptica	Total microbe abundance
Pichia sp. Z8Y15	Total microbe abundance
Ramaria flavobrunnescens var. aromatica	Total microbe abundance
Dendrothele nivosa	Total microbe abundance
Vararia sp. CFMR FP105686	Total microbe abundance
Xylodon sp. CFMR FP102957	Total microbe abundance
Geastrum cf. triplex B KH-2011	Total microbe abundance
Tsugacorticium kenaicum	Total microbe abundance
Teratosphaeria molleriana	Total microbe abundance
Paramycosphaerella parkii	Total microbe abundance
Ramularia collo-cygni	Total microbe abundance
Coniella fragariae	Total microbe abundance
Kompsoscypha phyllogena	Total microbe abundance
Cantharellus eucalyptorum	Total microbe abundance
Smittium sp. TN-3-12	Total microbe abundance
Elsinoe bidentis	Total microbe abundance
Elsinoe terminaliae	Total microbe abundance
Septoria epilobii	Total microbe abundance
Moelleriella oxystoma	Total microbe abundance
Mucronella pendula	Total microbe abundance
Capronia sp. A WUC-2011	Total microbe abundance
Cantharellus lewisii	Total microbe abundance
Cantharellus altipes	Total microbe abundance
Cantharellus tenuithrix	Total microbe abundance
Ophiocordyceps clavata	Total microbe abundance
Ophiocordyceps rubiginosiperitheciata	Total microbe abundance
Coemansia interrupta	Total microbe abundance
Cordyceps pleuricapitata	Total microbe abundance
Moelleriella pumatensis	Total microbe abundance
Leptosillia macrospora	Total microbe abundance
Amblyospora bakcharia	Total microbe abundance
Amblyospora bogashovia	Total microbe abundance
Amblyospora hristinia	Total microbe abundance
Amblyospora jurginia	Total microbe abundance
Amblyospora kazankia	Total microbe abundance
Amblyospora kolarovi	Total microbe abundance
Parathelohania divulgata	Total microbe abundance
Parathelohania tomski	Total microbe abundance
Clathrus ruber	Total microbe abundance
Ramaria amyloidea	Total microbe abundance
Flaviporus liebmannii	Total microbe abundance
Butyrea japonica	Total microbe abundance
Junghuhnia luteoalba	Total microbe abundance
Junghuhnia micropora	Total microbe abundance
Junghuhnia sp. 1 OM-2011	Total microbe abundance
Junghuhnia sp. 4 OM-2011	Total microbe abundance
Junghuhnia sp. 5 OM-2011	Total microbe abundance
Mycoacia cf. columellifera 2063	Total microbe abundance
Steccherinum sp. 1 OM-2011	Total microbe abundance
Steccherinum sp. 3 OM-2011	Total microbe abundance
Tyromyces sp. X1150	Total microbe abundance
Ramaria stricta var. concolor	Total microbe abundance
Ramaria araiospora var. rubella	Total microbe abundance
Phyllosticta hymenocallidicola	Total microbe abundance
Ramaria rubripermanens	Total microbe abundance
Candelabrochaete sp. 2049	Total microbe abundance
Ramaria rubella	Total microbe abundance
Ramaria largentii	Total microbe abundance
uncultured Agrocybe	Total microbe abundance
uncultured Byssoascus	Total microbe abundance
uncultured Pachylepyrium	Total microbe abundance
Scolecobasidium cordanae	Total microbe abundance
Penicillium copticola	Total microbe abundance
uncultured Blakeslea	Total microbe abundance
uncultured Dictyosporium	Total microbe abundance
uncultured Scolecobasidium	Total microbe abundance
Tubisorus pachycarpus	Total microbe abundance
Clavaria atroumbrina	Total microbe abundance
Pseudocercospora musae	Total microbe abundance
Penicillium sp. EZ.ZH1 90	Total microbe abundance
Phaeosphaeria spartinae	Total microbe abundance
Fusarium cf. solani DPGS-2012a	Total microbe abundance
Septoglomus constrictum	Total microbe abundance
Ramaria foetida	Total microbe abundance
Ramaria rasilisporoides	Total microbe abundance
Ramaria sp. 13 AK-2012	Total microbe abundance
Ramaria sp. 2 AK-2012	Total microbe abundance
Ramaria sp. 3 AK-2012	Total microbe abundance
Ramaria sp. 5 AK-2012	Total microbe abundance
Ramaria cf. gracilis AGK 017	Total microbe abundance
Ramaria cf. gracilis AGK 032	Total microbe abundance
Ramaria cf. celerivirescens AGK 072	Total microbe abundance
Malbranchea conjugata	Total microbe abundance
Anthracocystis walkeri	Total microbe abundance
Karlingiomyces asterocystis	Total microbe abundance
Arkaya sp. JEL506	Total microbe abundance
Arkaya sp. JEL536	Total microbe abundance
Arkaya sp. JEL571	Total microbe abundance
cf. Polychytrium sp. JEL598	Total microbe abundance
Hymenochaete tasmanica	Total microbe abundance
Hymenochaetopsis intricata	Total microbe abundance
Tricholoma saponaceum	Total microbe abundance
Tetrapisispora iriomotensis	Total microbe abundance
Ampelomyces sp. LK-2012a	Total microbe abundance
Candida orthopsilosis Co 90-125	Total microbe abundance
Torulaspora microellipsoides	Total microbe abundance
ascomycete sp. BEG01	Total microbe abundance
Hydnoporia yasudae	Total microbe abundance
Melanoleuca sublanipes	Total microbe abundance
Isomucor trufemiae	Total microbe abundance
Phylloporus castanopsidis	Total microbe abundance
Xerocomus perplexus	Total microbe abundance
Hymenochaete tropica	Total microbe abundance
uncultured Laboulbeniomycetes	Total microbe abundance
uncultured Glomeromycetes	Total microbe abundance
Alternaria broccoli-italicae	Total microbe abundance
Cordyceps fumosorosea	Total microbe abundance
Saccharomyces cariocanus	Total microbe abundance
Brigantiaea fuscolutea	Total microbe abundance
Brigantiaea leucoxantha	Total microbe abundance
Buellia dispersa	Total microbe abundance
Letrouitia vulpina	Total microbe abundance
Seirophora lacunosa	Total microbe abundance
Brigantiaea cf. leucoxantha Gaya 71	Total microbe abundance
Megalospora coccodes	Total microbe abundance
Sipmaniella sulphureofusca	Total microbe abundance
Rhodotorula sp. CRUB 1756	Total microbe abundance
Knoxdaviesia capensis	Total microbe abundance
Monascus sp. M GY-2012	Total microbe abundance
Sporothrix splendens	Total microbe abundance
Physconia enteroxantha	Total microbe abundance
Physconia perisidiosa	Total microbe abundance
Physconia grisea	Total microbe abundance
Xylaria acuta	Total microbe abundance
Fomitiporia tsugina	Total microbe abundance
Acremonium sp. 214	Total microbe abundance
Acremonium sp. 307	Total microbe abundance
Acremonium sp. 324	Total microbe abundance
Acremonium sp. 407	Total microbe abundance
Scheffersomyces sp. BG090807.3.1.1.1.1	Total microbe abundance
Fissuroma aggregata	Total microbe abundance
Thermothelomyces heterothallicus	Total microbe abundance
Stereopsis globosa	Total microbe abundance
Cymatoderma pallens	Total microbe abundance
Podoscypha mellissii	Total microbe abundance
Podoscypha venustula	Total microbe abundance
Stereopsis radicans	Total microbe abundance
Stereopsis vitellina	Total microbe abundance
Brevicellicium olivascens	Total microbe abundance
Fusarium sp. MZ5-2	Total microbe abundance
Conidiocarpus asiaticus	Total microbe abundance
Zeloasperisporium siamense	Total microbe abundance
Phyllosticta hostae	Total microbe abundance
Scolecobasidium musae	Total microbe abundance
Ryvardenia campyla	Total microbe abundance
Amanita elegans	Total microbe abundance
Amanita flammeola	Total microbe abundance
Amanita sp. H 7002980	Total microbe abundance
Entoloma luteum	Total microbe abundance
Ogataea methanolica	Total microbe abundance
Madurella fahalii	Total microbe abundance
Madurella pseudomycetomatis (nom. inval.)	Total microbe abundance
Dufourea flammea	Total microbe abundance
Sugiyamaella sp. BG090802.1.7.2.2.19	Total microbe abundance
Phaeoisaria sedimenticola	Total microbe abundance
Entoloma subtenuicystidiatum	Total microbe abundance
Sterigmatobotrys rudis	Total microbe abundance
Pleurotheciella centenaria	Total microbe abundance
Pleurothecium semifecundum	Total microbe abundance
Pleurotheciella rivularia	Total microbe abundance
Phyllosticta ampelicida	Total microbe abundance
Kavinia sp. 089 TSG-2012	Total microbe abundance
Aspergillus oryzae 3.042	Total microbe abundance
Tricholoma populinum	Total microbe abundance
Fusicladium sp. PamM20335P30	Total microbe abundance
Phomopsis sp. BPEF3	Total microbe abundance
Thamnostylum repens	Total microbe abundance
Thamnostylum nigricans	Total microbe abundance
uncultured Pluteus	Total microbe abundance
Bullimyces communis	Total microbe abundance
Aspergillus sp. I17-1	Total microbe abundance
Penicillium sp. I14-4	Total microbe abundance
Microgemma carolinus	Total microbe abundance
Bipolaris coffeana	Total microbe abundance
Curvularia homomorpha	Total microbe abundance
Acremonium sp. No.413	Total microbe abundance
Glomus sp. PB	Total microbe abundance
Parmeliella sp. Spribille 24486 (KLGO)	Total microbe abundance
Parmeliella sp. Spribille 26837 (KLGO)	Total microbe abundance
Paratritirachium cylindroconium	Total microbe abundance
Sebacinaceae sp. 5173	Total microbe abundance
Sebacinales sp. 4035	Total microbe abundance
Spraguea sp. MB2011	Total microbe abundance
Didymocyrtis foliaceiphila	Total microbe abundance
Capillidium heterosporum	Total microbe abundance
Neoconidiobolus couchii	Total microbe abundance
Buellia disciformis	Total microbe abundance
Dimelaena oreina	Total microbe abundance
Phaeophyscia ciliata	Total microbe abundance
Spegazzinia tessarthra	Total microbe abundance
Physcia caesia	Total microbe abundance
Physcia dimidiata	Total microbe abundance
Physcia stellaris	Total microbe abundance
Coniosporium apollinis CBS 100218	Total microbe abundance
Megasporoporia bannaensis	Total microbe abundance
Megasporoporia minor	Total microbe abundance
Penicillium thiersii	Total microbe abundance
Tricholomella constricta	Total microbe abundance
Calocybe ionides	Total microbe abundance
Calocybe persicolor	Total microbe abundance
Asterophora lycoperdoides	Total microbe abundance
Connopus acervatus	Total microbe abundance
Penicillium digitatum Pd1	Total microbe abundance
Clitocybe nebularis	Total microbe abundance
Inocybe sp. PBM3131	Total microbe abundance
Inocybe sp. REH7965	Total microbe abundance
Inocybe sp. TR180-02	Total microbe abundance
Inocybe sp. Trappe31970	Total microbe abundance
Thyronectria quercicola	Total microbe abundance
Nectria sordida	Total microbe abundance
Nectria berberidicola	Total microbe abundance
Nectria magnispora	Total microbe abundance
Nectria mariae	Total microbe abundance
Thyronectria virens	Total microbe abundance
Thyronectria xanthoxyli	Total microbe abundance
Corallomycetella repens	Total microbe abundance
Clitocella fallax	Total microbe abundance
Sagaranella tylicolor	Total microbe abundance
Pichia exigua	Total microbe abundance
Circinella muscae	Total microbe abundance
Ustilago tritici	Total microbe abundance
Tilletia walkeri	Total microbe abundance
Fusarium verticillioides	Total microbe abundance
Nucleophaga amoebae	Total microbe abundance
Melampsora nujiangensis	Total microbe abundance
Geotrichum candidum	Total microbe abundance
Erysiphe platani	Total microbe abundance
Ganoderma multipileum	Total microbe abundance
Morchella diminutiva	Total microbe abundance
Morchella populiphila	Total microbe abundance
Dacrymyces chrysocomus	Total microbe abundance
Dacryopinax elegans	Total microbe abundance
Dacryopinax indacocheae	Total microbe abundance
Heterotextus miltinus	Total microbe abundance
Cerinomyces lagerheimii	Total microbe abundance
Tricholoma sp. LCG-2012	Total microbe abundance
Hamiltosporidium tvaerminnensis	Total microbe abundance
Tremella diploschistina	Total microbe abundance
Inocybe fulvilubrica	Total microbe abundance
Mallocybe myriadophylla	Total microbe abundance
Encephalitozoon romaleae SJ-2008	Total microbe abundance
Spizellomyces lactosolyticus	Total microbe abundance
Basidiomycota sp. CCF 4139	Total microbe abundance
Hydnoporia latesetosa	Total microbe abundance
Dothideomycetes sp. genotype 225	Total microbe abundance
Dothideomycetes sp. genotype 252	Total microbe abundance
Dothideomycetes sp. genotype 257	Total microbe abundance
Dothideomycetes sp. genotype 388	Total microbe abundance
Eurotiomycetes sp. genotype 228	Total microbe abundance
Eurotiomycetes sp. genotype 613	Total microbe abundance
Leotiomycetes sp. genotype 143	Total microbe abundance
Sordariomycetes sp. genotype 453	Total microbe abundance
Sordariomycetes sp. genotype 518	Total microbe abundance
Sordariomycetes sp. genotype 543	Total microbe abundance
Arctoparmelia separata	Total microbe abundance
Lecanora oreinoides	Total microbe abundance
Karlingiomyces sp. JEL607	Total microbe abundance
Capronia coronata CBS 617.96	Total microbe abundance
Capronia epimyces CBS 606.96	Total microbe abundance
Cladophialophora psammophila CBS 110553	Total microbe abundance
Cladophialophora yegresii CBS 114405	Total microbe abundance
Exophiala aquamarina CBS 119918	Total microbe abundance
Riomyces rotundus	Total microbe abundance
uncultured Ophiostoma	Total microbe abundance
[Candida] tunisiensis	Total microbe abundance
Moniliella dehoogii	Total microbe abundance
Abundisporus pubertatis	Total microbe abundance
Perenniporia bannaensis	Total microbe abundance
Perenniporia ellipsospora	Total microbe abundance
Perenniporia hainaniana	Total microbe abundance
Perenniporia pyricola	Total microbe abundance
Perenniporia russeimarginata	Total microbe abundance
Perenniporia substraminea	Total microbe abundance
Perenniporia aridula	Total microbe abundance
Lepiota cristatanea	Total microbe abundance
Trichosporon asahii var. asahii CBS 2479	Total microbe abundance
Scutellospora aurigloba	Total microbe abundance
Alternaria chlamydospora	Total microbe abundance
Alternaria solani-nigri	Total microbe abundance
Alternaria tellustris	Total microbe abundance
Scytinopogon angulisporus	Total microbe abundance
Nigrospora sp. NIOT	Total microbe abundance
Aspergillus sp. Cellulo 2 SB	Total microbe abundance
Trichocomaceae sp. Cellulo 3 SB	Total microbe abundance
Aspergillus sp. Cellulo 4 SB	Total microbe abundance
Veluticeps ambigua	Total microbe abundance
Microidium phyllanthi	Total microbe abundance
Aspergillus brunneoviolaceus	Total microbe abundance
Solioccasus polychromus	Total microbe abundance
uncultured Donkioporia	Total microbe abundance
uncultured Fibroporia	Total microbe abundance
uncultured Gloeophyllum	Total microbe abundance
uncultured Leucocortinarius	Total microbe abundance
uncultured Macrotyphula	Total microbe abundance
uncultured Stagonosporopsis	Total microbe abundance
uncultured Verrucisporota	Total microbe abundance
uncultured Tilletia	Total microbe abundance
Leptogidium contortum	Total microbe abundance
Ramichloridium cucurbitae	Total microbe abundance
Cytospora sp. CMON41	Total microbe abundance
Leptonia ambigua	Total microbe abundance
Hypocreales sp. TK30	Total microbe abundance
Boletaceae sp. 'Alloboletus 1'	Total microbe abundance
Boletus fagacicola	Total microbe abundance
Geastrum hungaricum	Total microbe abundance
Geastrum javanicum	Total microbe abundance
Geastrum kotlabae	Total microbe abundance
Geastrum velutinum	Total microbe abundance
Alternaria sp. BMP-2012	Total microbe abundance
Cladosporium sp. 4 MU-2012	Total microbe abundance
Circinella angarensis	Total microbe abundance
Circinella minor	Total microbe abundance
Inocybe sp. 3 SGT-2012	Total microbe abundance
Rhizophagus prolifer	Total microbe abundance
Melampsora medusae x Melampsora occidentalis	Total microbe abundance
Melampsora sp. U-1230	Total microbe abundance
Melampsora sp. U-1288	Total microbe abundance
Melampsora sp. U-781	Total microbe abundance
Melampsora sp. SAL 99	Total microbe abundance
Melampsora sp. U-780	Total microbe abundance
Cryptococcus sp. TP-Snow-Y156	Total microbe abundance
Cylindrocarpostylus gregarius	Total microbe abundance
Pseudolachnea fraxini	Total microbe abundance
Mucor mousanensis	Total microbe abundance
Nannizzia nana	Total microbe abundance
Melanospora subterranea	Total microbe abundance
Agaricomycotina sp. IP	Total microbe abundance
Hannaella luteola	Total microbe abundance
Polyporales sp. 3 SR-2012	Total microbe abundance
Agaricaceae sp. 365	Total microbe abundance
Antrodia sp. 20 OG-2012	Total microbe abundance
Helotiales sp. 108 OG-2012	Total microbe abundance
Helotiales sp. 250 OG-2012	Total microbe abundance
Massarinaceae sp. 113 OG-2012	Total microbe abundance
Resinicium sp. 18 OG-2012	Total microbe abundance
Trichoderma sp. 121 OG-2012	Total microbe abundance
Acremonium sp. 247 OG-2012	Total microbe abundance
Dactylonectria torresensis	Total microbe abundance
Fodinomyces uranophilus	Total microbe abundance
Coniochaeta fodinicola	Total microbe abundance
Cortinarius ignellus	Total microbe abundance
Alternaria japonica	Total microbe abundance
Alternaria carotiincultae	Total microbe abundance
Alternaria petroselini	Total microbe abundance
Alternaria radicina	Total microbe abundance
Alternaria tenuissima	Total microbe abundance
Exserohilum pedicellatum	Total microbe abundance
Stemphylium callistephi	Total microbe abundance
Stemphylium vesicarium	Total microbe abundance
Stemphylium sarciniforme	Total microbe abundance
Alternaria atra	Total microbe abundance
Alternaria alternariae	Total microbe abundance
Alternaria botrytis	Total microbe abundance
Alternaria chartarum	Total microbe abundance
Stagonosporopsis inoxydabilis	Total microbe abundance
Stagonosporopsis tanaceti	Total microbe abundance
Tulasnellaceae sp. 13 MB-2012	Total microbe abundance
Tulasnellaceae sp. 5 MB-2012	Total microbe abundance
Pseudocercospora fori	Total microbe abundance
Pseudocercospora proteae	Total microbe abundance
Pseudocercospora tibouchinigena	Total microbe abundance
Pseudocercospora viburnigena	Total microbe abundance
uncultured ascomycota sp. JK3-26	Total microbe abundance
Coniochaeta polymorpha	Total microbe abundance
Sparassis latifolia	Total microbe abundance
Hohenbuehelia sp. ZW-16	Total microbe abundance
Cantharellus densifolius	Total microbe abundance
Cantharellus guyanensis	Total microbe abundance
Cantharellus longisporus	Total microbe abundance
Colletotrichum fructicola Nara gc5	Total microbe abundance
Diversispora eburnea	Total microbe abundance
Smittium sp. AS-49-6	Total microbe abundance
Coleopteromyces amnicus	Total microbe abundance
Lancisporomyces falcatus	Total microbe abundance
Spartiella sp. KS-34-W30	Total microbe abundance
Smittium cf. culicis NOR-25-W10	Total microbe abundance
Smittium cf. culicis NOR-59-3	Total microbe abundance
Smittium cf. culicis UT-11-W1	Total microbe abundance
Smittium cf. morbosum ARG-GM-2	Total microbe abundance
Smittium cf. morbosum WKRa	Total microbe abundance
Spartiella cf. barbata NOR-43-1	Total microbe abundance
Trichosporon sp. VITLN01	Total microbe abundance
Diaporthe cuppatea	Total microbe abundance
Diaporthe ampelina	Total microbe abundance
Diaporthe pterocarpi	Total microbe abundance
uncultured Endogone	Total microbe abundance
uncultured Lasiobolus	Total microbe abundance
Kurtzmaniella cleridarum	Total microbe abundance
Candida sp. VVT-2012	Total microbe abundance
Nomuraea sp. MG-2012	Total microbe abundance
Knoxdaviesia proteae	Total microbe abundance
Clavaria sp. BRACR 16032	Total microbe abundance
Clavaria sp. K(M) 80239	Total microbe abundance
Colletotrichum aotearoa	Total microbe abundance
Ruhlandiella sp. RH-2012	Total microbe abundance
Scabropezia sp. RH1238	Total microbe abundance
Penicillium janczewskii	Total microbe abundance
Talaromyces rugulosus	Total microbe abundance
Ryvardenia cretacea	Total microbe abundance
Phaffia tasmanica	Total microbe abundance
Conlarium duplumascospora	Total microbe abundance
Kabatiella bupleuri	Total microbe abundance
Phomopsis ipomoeae-batatas	Total microbe abundance
Coniochaeta sp. UTHSC 11-2460	Total microbe abundance
Rhodotorula sp. DMKU-RK58	Total microbe abundance
Rhodotorula sp. DMKU-RK172	Total microbe abundance
Rhodotorula sp. DMKU-RK174	Total microbe abundance
Varicellaria culbersonii	Total microbe abundance
Diorygma antillarum	Total microbe abundance
Aspergillus subversicolor	Total microbe abundance
Aspergillus tennesseensis	Total microbe abundance
Cyphellophora europaea CBS 101466	Total microbe abundance
Dothideomycetes sp. CRI7	Total microbe abundance
Porodaedalea sp. NJB-2012c	Total microbe abundance
Phellinus coronadensis	Total microbe abundance
Cystobasidium sp. CCFEE 5186	Total microbe abundance
Erysiphe magnoliae	Total microbe abundance
Inocybe dewrangia	Total microbe abundance
Laccaria sp. A ES-2012	Total microbe abundance
Rhodotorula sp. DMKU-RK242	Total microbe abundance
uncultured Lachancea	Total microbe abundance
Alternaria sp. 1 SD-2012	Total microbe abundance
Alternaria sp. 2 SD-2012	Total microbe abundance
Alternaria sp. 3 SD-2012	Total microbe abundance
Alternaria sp. 4 SD-2012	Total microbe abundance
Botryosphaeria sp. F20	Total microbe abundance
Guignardia sp. F8	Total microbe abundance
Phoma sp. 1 SD-2012	Total microbe abundance
Cercospora beticola	Total microbe abundance
Fusarium sp. NRRL 25195	Total microbe abundance
Obolarina persica	Total microbe abundance
Metahyphopichia laotica	Total microbe abundance
Glomeromycotina sp. OTU30 DJMC-2012	Total microbe abundance
Claroideoglomus drummondii	Total microbe abundance
fungal sp. MAY-2012	Total microbe abundance
Chaenothecopsis quintralis	Total microbe abundance
Pleosporales sp. 39140-2	Total microbe abundance
Cortinarius aff. chloroapicus 1 FS-2012	Total microbe abundance
Pyrenula macrospora	Total microbe abundance
uncultured Phyllachora	Total microbe abundance
Cerioporus stereoides	Total microbe abundance
Pestalotiopsis fici W106-1	Total microbe abundance
Candida sp. Envir-L230	Total microbe abundance
Valsa nivea	Total microbe abundance
Nannizziopsis dermatitidis	Total microbe abundance
Malassezia sympodialis ATCC 42132	Total microbe abundance
Geminibasidium hirsutum	Total microbe abundance
Basidioascus magus	Total microbe abundance
Lachancea sp. PJ-2012a	Total microbe abundance
Ramaria cyaneigranosa var. persicina	Total microbe abundance
Chapsa laceratula	Total microbe abundance
Cintractia sorghi	Total microbe abundance
Myriotrema myrioporoides	Total microbe abundance
Ocellularia dolichotata	Total microbe abundance
Ocellularia garoana	Total microbe abundance
Ocellularia microstoma	Total microbe abundance
Ocellularia minutula	Total microbe abundance
Ocellularia praestans	Total microbe abundance
Ocellularia profunda	Total microbe abundance
Sarcographa difformis	Total microbe abundance
Stegobolus anamorphus	Total microbe abundance
Stegobolus berkeleyanus	Total microbe abundance
Stegobolus radians	Total microbe abundance
Crutarndina petractoides	Total microbe abundance
Magnusiomyces tetraspermus	Total microbe abundance
Magnusiomyces clavatus	Total microbe abundance
Thyronectria zangii	Total microbe abundance
Chapsa dilatata	Total microbe abundance
Leucodecton sordidescens	Total microbe abundance
Chapsa mastersonii	Total microbe abundance
fungal sp. Cul2_16	Total microbe abundance
Fibrillithecis sp. RL-2012a	Total microbe abundance
Fissurina bullata	Total microbe abundance
Melanotrema lynceodes	Total microbe abundance
Trogia venenata	Total microbe abundance
Leucodecton anamalaiense	Total microbe abundance
Chapsa sp. Luecking 26038	Total microbe abundance
Chapsa sp. Lumbsch 20515m	Total microbe abundance
Fissurina aff. nitidescens Mangold 32zg	Total microbe abundance
Ocellularia sp. Lumbsch 19161d	Total microbe abundance
Phaeographis aff. intricans Luecking 28521	Total microbe abundance
Platygramme sp. RivasPlata 2099	Total microbe abundance
Sarcographa sp. Lumbsch 20539j	Total microbe abundance
Sarcographa sp. Lumbsch 20539n	Total microbe abundance
Thelotrema sp. Lumbsch 19729i	Total microbe abundance
Epichloe sp. MZ-2012	Total microbe abundance
Hypoxylon sp. 5229	Total microbe abundance
Xylariaceae sp. 5341	Total microbe abundance
Claviceps pusilla	Total microbe abundance
Porocercospora seminalis	Total microbe abundance
Bambusicola splendida	Total microbe abundance
Cortinarius atropurpureus	Total microbe abundance
Cantharellus addaiensis	Total microbe abundance
Cantharellus congolensis	Total microbe abundance
Cantharellus fistulosus	Total microbe abundance
Cantharellus pseudominimus	Total microbe abundance
Cantharellus quercophilus	Total microbe abundance
Cantharellus platyphyllus subsp. bojeriensis	Total microbe abundance
Cantharellus afrocibarius	Total microbe abundance
Cantharellus albidolutescens	Total microbe abundance
Cantharellus gracilis	Total microbe abundance
Cantharellus humidicolus	Total microbe abundance
Cantharellus miomboensis	Total microbe abundance
Cantharellus paucifurcatus	Total microbe abundance
Cantharellus sebosus	Total microbe abundance
Cantharellus tanzanicus	Total microbe abundance
Cantharellus aff. decolorans VH-2012	Total microbe abundance
Cantharellus aff. symoensii VH-2012	Total microbe abundance
Auricularia cornea	Total microbe abundance
Phellinus johnsonianus	Total microbe abundance
Polyporales sp. KUC9061	Total microbe abundance
Berkeleyomyces basicola	Total microbe abundance
Mycocalicium subtile	Total microbe abundance
Trichosporonoides sp. 11-1178	Total microbe abundance
Trichosporonoides sp. 11-1190	Total microbe abundance
Cortinarius aff. cramesinus 1 FS-2012	Total microbe abundance
Cortinarius aff. cramesinus 2 FS-2012	Total microbe abundance
Chapsa cf. pseudophlyctis Parnmen018492(RAMK)	Total microbe abundance
Neoclaviceps monostipa	Total microbe abundance
Phoma sp. UFGD_NBt01	Total microbe abundance
Laccaria alba	Total microbe abundance
Laccaria canaliculata	Total microbe abundance
Dentipellis parmastoi	Total microbe abundance
Ophiognomonia monticola	Total microbe abundance
Aspergillus turcosus	Total microbe abundance
Cladosporium sp. ES15	Total microbe abundance
Cladosporium sp. ES175	Total microbe abundance
Bipolaris sp. ES50	Total microbe abundance
Dothideomycetes sp. ES90	Total microbe abundance
Fusarium sp. ES115	Total microbe abundance
Fusarium sp. ES169	Total microbe abundance
Fusarium sp. ES22	Total microbe abundance
Microxiphium sp. ES171	Total microbe abundance
Nigrospora sp. ES128	Total microbe abundance
Penicillium sp. ES105	Total microbe abundance
Penicillium sp. ES159	Total microbe abundance
Penicillium sp. ES9	Total microbe abundance
Pichia sp. ES179	Total microbe abundance
Pleosporales sp. ES130	Total microbe abundance
Pleosporales sp. ES39	Total microbe abundance
Pleosporales sp. ES61	Total microbe abundance
Pleosporales sp. ES67	Total microbe abundance
Simplicillium sp. ES104	Total microbe abundance
Toxicocladosporium sp. ES131	Total microbe abundance
Acremonium sp. ES209	Total microbe abundance
Acremonium sp. ES210	Total microbe abundance
Paramicrosporidium saccamoebae	Total microbe abundance
Umbilicaria cinerascens	Total microbe abundance
Umbilicaria exasperata	Total microbe abundance
Umbilicaria formosana	Total microbe abundance
Umbilicaria indica	Total microbe abundance
Umbilicaria kisovana	Total microbe abundance
Umbilicaria squamosa	Total microbe abundance
Umbilicaria tylorrhiza	Total microbe abundance
Ramalina sp. A32	Total microbe abundance
Enchylium bachmanianum	Total microbe abundance
Collema complanatum	Total microbe abundance
Blennothallia crispa	Total microbe abundance
Collema rugosum	Total microbe abundance
Leptogium biloculare	Total microbe abundance
Leptogium britannicum	Total microbe abundance
Leptogium crispatellum	Total microbe abundance
Scytinium dactylinum	Total microbe abundance
Leptogium denticulatum	Total microbe abundance
Leptogium hildenbrandii	Total microbe abundance
Leptogium juressianum	Total microbe abundance
Leptogium hibernicum	Total microbe abundance
Leptogium laceroides	Total microbe abundance
Leptogium malmei	Total microbe abundance
Leptogium marginellum	Total microbe abundance
Leptogium papillosum	Total microbe abundance
Leptogium pedicellatum	Total microbe abundance
Leptogium resupinans	Total microbe abundance
Leptogium reticulatum	Total microbe abundance
Leptogium rivulare	Total microbe abundance
Leptogium sessile	Total microbe abundance
Cercospora sp. Q JZG-2013	Total microbe abundance
Kwoniella europaea	Total microbe abundance
Starmerella bacillaris	Total microbe abundance
Collema laeve	Total microbe abundance
Melanconiella elegans	Total microbe abundance
Melanconiella ellisii	Total microbe abundance
Kellermania anomala	Total microbe abundance
Kellermania micranthae	Total microbe abundance
Soosiella minima	Total microbe abundance
Entoloma changchunense	Total microbe abundance
Entoloma furfuraceum	Total microbe abundance
Ogataea wickerhamii	Total microbe abundance
Moelleriella sp. MDYS2010-27	Total microbe abundance
Leohumicola sp. E3-5	Total microbe abundance
Scutellinia sp. A KH.03.15	Total microbe abundance
Septoglomus fuscum	Total microbe abundance
Penicillium sp. 06VT06	Total microbe abundance
Oidiodendron sp. 07MA13	Total microbe abundance
Trichocladium sp. 12NJ05	Total microbe abundance
Trichocladium sp. 19VA01	Total microbe abundance
Trichocladium sp. 19VA02	Total microbe abundance
Trichocladium sp. 19VA04	Total microbe abundance
Trichocladium sp. 19VA11	Total microbe abundance
Epicoccum sp. 22MS01	Total microbe abundance
Penicillium sp. 22MS06	Total microbe abundance
Penicillium sp. 22MS10	Total microbe abundance
Penicillium sp. 22MS11	Total microbe abundance
Trichosporon sp. 01NH03	Total microbe abundance
Trichosporon sp. 06VT03	Total microbe abundance
Geomyces sp. 14PA13	Total microbe abundance
Trichosporon sp. 16WV06	Total microbe abundance
Trichosporon sp. 20KY05	Total microbe abundance
Trichosporon sp. 24MN08	Total microbe abundance
Geomyces sp. 18VA08	Total microbe abundance
Geomyces sp. 23WI05	Total microbe abundance
Capnodiales sp. 22MS03	Total microbe abundance
Nannizziopsis chlamydospora	Total microbe abundance
Nannizziopsis draconii	Total microbe abundance
Nannizziopsis arthrosporioides	Total microbe abundance
Nannizziopsis pluriseptata	Total microbe abundance
Nannizziopsis guarroi	Total microbe abundance
Tuber huizeanum	Total microbe abundance
Kockovaella cucphuongensis	Total microbe abundance
Basidiomycota sp. EK02	Total microbe abundance
Basidiomycota sp. EK09	Total microbe abundance
Basidiomycota sp. EM-2012a	Total microbe abundance
Amanita madagascariensis	Total microbe abundance
Beauveria diapheromeriphila	Total microbe abundance
Lobothallia alphoplaca	Total microbe abundance
Phaffia sp. CBS 11768	Total microbe abundance
Amanita arkansana	Total microbe abundance
Amanita calyptratoides	Total microbe abundance
Amanita murrilliana	Total microbe abundance
Amanita sp. 'sp-Thai03'	Total microbe abundance
Tirisporella beccariana	Total microbe abundance
Cantharellus platyphyllus f. platyphyllus	Total microbe abundance
Cantharellus cyanescens	Total microbe abundance
Cantharellus symoensii	Total microbe abundance
Cantharellus floridulus	Total microbe abundance
Cantharellus pseudocibarius	Total microbe abundance
Cantharellus ruber	Total microbe abundance
Cantharellus sp. Tibuhwa 1070.2007	Total microbe abundance
Cantharellus sp. Tibuhwa 1079.2007	Total microbe abundance
Endocarpon pusillum Z07020	Total microbe abundance
Lichenothelia calcarea	Total microbe abundance
Lichenothelia convexa	Total microbe abundance
Lichenothelia sp. L986	Total microbe abundance
Mycosphaerellaceae sp. L1778	Total microbe abundance
Lepraria sp. KWS 5	Total microbe abundance
Glomus sp. DAOM 229456	Total microbe abundance
Laccaria sp. AWW251	Total microbe abundance
Laccaria sp. F1121451	Total microbe abundance
Laccaria sp. GMM6784	Total microbe abundance
Atractiellales sp. P.deltGP10	Total microbe abundance
Atractiellales sp. Pi-GPG	Total microbe abundance
Dichotomocladium floridanum	Total microbe abundance
Glutinoglossum glutinosum	Total microbe abundance
Lachancea meyersii CBS 8951	Total microbe abundance
Trichoderma sp. ND6	Total microbe abundance
Talaromyces purpureogenus	Total microbe abundance
Absidia spinosa	Total microbe abundance
Paragibellulopsis chrysanthemi	Total microbe abundance
Emmonsia sp. AB-2012-1	Total microbe abundance
Emmonsia sp. AB-2012-2	Total microbe abundance
Fusicoccum sp. MMI00067	Total microbe abundance
Nematococcomyces rhododendri	Total microbe abundance
Golovinomyces macrocarpus	Total microbe abundance
Euoidium sp. MUMH3081	Total microbe abundance
Coniochaeta sp. YP363	Total microbe abundance
Eballistra lineata	Total microbe abundance
Aspergillus sp. J2	Total microbe abundance
Moniliella sp. BH010	Total microbe abundance
Bacidia sipmanii	Total microbe abundance
Elaphomyces digitatus	Total microbe abundance
Trimmatostroma sp. JL-2012	Total microbe abundance
Gremmeniella abietina	Total microbe abundance
Polystigma amygdalinum	Total microbe abundance
Metarhizium brunneum ARSEF 3297	Total microbe abundance
Metarhizium majus ARSEF 297	Total microbe abundance
Yamadazyma mexicana	Total microbe abundance
Megasporoporiella lacerata	Total microbe abundance
Mariorajchenbergia subcavernulosa	Total microbe abundance
Grammothele quercina	Total microbe abundance
Grammothelopsis subtropica	Total microbe abundance
Trametes olivaceopora	Total microbe abundance
Immersiporthe knoxdaviesiana	Total microbe abundance
Lecanosticta brevispora	Total microbe abundance
Lecanosticta longispora	Total microbe abundance
Mycosphaerella laricis-leptolepidis	Total microbe abundance
Septoria cucurbitacearum	Total microbe abundance
Conocybe enderlei	Total microbe abundance
Conocybe lobauensis	Total microbe abundance
Conocybe papillata	Total microbe abundance
Conocybe rostellata	Total microbe abundance
Conocybe solitaria	Total microbe abundance
Conocybe tuxlaensis	Total microbe abundance
Pholiotina striaepes	Total microbe abundance
Pholiotina sulcata	Total microbe abundance
Pseudozyma flocculosa PF-1	Total microbe abundance
Fistulinella prunicolor	Total microbe abundance
Australopilus palumanus	Total microbe abundance
Tylopilus propriorichromapes	Total microbe abundance
Austroboletus eburneus	Total microbe abundance
Boletellus dissiliens	Total microbe abundance
Cladophialophora carrionii CBS 160.54	Total microbe abundance
Royoungia sp. REH9483	Total microbe abundance
Royoungia sp. REH9544	Total microbe abundance
Royoungia sp. REH9558	Total microbe abundance
Royoungia sp. AWC 4137	Total microbe abundance
Hirsutella sp. RS-2012	Total microbe abundance
Lophodermium piceae	Total microbe abundance
Botryosphaeria agaves	Total microbe abundance
Basidiobolus magnus	Total microbe abundance
Inocybe aff. asterospora PBM-2014	Total microbe abundance
Epulorhiza sp. WO97	Total microbe abundance
Epulorhiza sp. WO034	Total microbe abundance
Epulorhiza sp. WC035	Total microbe abundance
Epulorhiza sp. WO 042	Total microbe abundance
Epulorhiza sp. WO 046	Total microbe abundance
Epulorhiza sp. WC 041	Total microbe abundance
Epulorhiza sp. WC 048	Total microbe abundance
Epulorhiza sp. MO 041	Total microbe abundance
Epulorhiza sp. MO 043	Total microbe abundance
Epulorhiza sp. MC 044	Total microbe abundance
Epulorhiza sp. MC 049	Total microbe abundance
Epulorhiza sp. RO 031	Total microbe abundance
Epulorhiza sp. RO 032	Total microbe abundance
Epulorhiza sp. RC 032	Total microbe abundance
Epulorhiza sp. RC 033	Total microbe abundance
Epulorhiza sp. RC 043	Total microbe abundance
Cordyceps bifusispora	Total microbe abundance
Neolecta irregularis	Total microbe abundance
Endogone pisiformis	Total microbe abundance
Cladosporium sp. CBS 280.49	Total microbe abundance
Mycosphaerella stromatosa	Total microbe abundance
uncultured Archaeosporaceae	Total microbe abundance
Sterigmatomyces pulcherrimus	Total microbe abundance
Eocronartium muscicola	Total microbe abundance
Nephroma arcticum	Total microbe abundance
Solorina crocea	Total microbe abundance
Fusarium redolens	Total microbe abundance
Genistelloides hibernus	Total microbe abundance
Inocybe fibrillosibrunnea	Total microbe abundance
Alternaria eichhorniae	Total microbe abundance
Schizosaccharomyces octosporus	Total microbe abundance
Raffaelea sp. C1941	Total microbe abundance
Cyberlindnera jadinii	Total microbe abundance
Dryadomyces sulphureus	Total microbe abundance
Starmerella sp. 16S1	Total microbe abundance
Hydropisphaera fungicola	Total microbe abundance
Ogataea pini	Total microbe abundance
Scheffersomyces stipitis	Total microbe abundance
Pleuroceras tenellum	Total microbe abundance
Pichia sp.	Total microbe abundance
[Candida] dendrica	Total microbe abundance
[Candida] entomophila	Total microbe abundance
[Candida] insectalens	Total microbe abundance
Groenewaldozyma salmanticensis	Total microbe abundance
[Candida] savonica	Total microbe abundance
Lachancea kluyveri	Total microbe abundance
Floccularia luteovirens	Total microbe abundance
Plagiostoma sp. CBS 121904	Total microbe abundance
Plagiostoma sp. CBS 121906	Total microbe abundance
Plagiostoma inclinatum	Total microbe abundance
Plagiostoma sp. BPI 877703	Total microbe abundance
Pleuroceras sp. BPI 877723A	Total microbe abundance
Malassezia sp. LCP-2008a	Total microbe abundance
Gnomonia tetraspora	Total microbe abundance
Gnomoniella cf. microspora BPI 877570	Total microbe abundance
Zygosaccharomyces bailii	Total microbe abundance
Colletotrichum hanaui	Total microbe abundance
Candida oxycetoniae	Total microbe abundance
Dioszegia crocea	Total microbe abundance
Hannaella oryzae	Total microbe abundance
Papiliotrema pseudoalba	Total microbe abundance
Hannaella sinensis	Total microbe abundance
Ruinenia rubra	Total microbe abundance
Colletotrichum sp. MD-1	Total microbe abundance
Pestalotiopsis guepinii	Total microbe abundance
Pseudobensingtonia ingoldii	Total microbe abundance
Kondoa miscanthi	Total microbe abundance
Bensingtonia naganoensis	Total microbe abundance
Geopyxis carbonaria	Total microbe abundance
Kondoa yuccicola	Total microbe abundance
Pulvinula archeri	Total microbe abundance
Sarcosphaera coronaria	Total microbe abundance
Kockovaella imperatae	Total microbe abundance
Kockovaella thailandica	Total microbe abundance
Sporidiobolus pararoseus	Total microbe abundance
Rhodosporidiobolus ruineniae	Total microbe abundance
Didymella tanaceti	Total microbe abundance
Sporidiobolus salmonicolor	Total microbe abundance
Laetiporus cincinnatus	Total microbe abundance
Lentinus sajor-caju	Total microbe abundance
Orpinomyces sp. PC-2	Total microbe abundance
Gowardia arctica	Total microbe abundance
Taphrina wiesneri	Total microbe abundance
Bipolaris maydis	Total microbe abundance
Pseudocamarosporium africanum	Total microbe abundance
Leptosphaeria maculans	Total microbe abundance
Pachyphlodes marronina	Total microbe abundance
Venturia inaequalis	Total microbe abundance
Polycephalomyces ryogamiensis	Total microbe abundance
[Candida] methanosorbosa	Total microbe abundance
Ogataea kodamae	Total microbe abundance
Ogataea naganishii	Total microbe abundance
Paracoccidioides brasiliensis Pb18	Total microbe abundance
Saccharomyces cerevisiae YJM451	Total microbe abundance
Pseudomicrostroma juglandis	Total microbe abundance
Malbranchea cinnamomea	Total microbe abundance
Acremonium sp.	Total microbe abundance
Epichloe coenophiala	Total microbe abundance
Neodevriesia strelitziae	Total microbe abundance
Wynnea sparassoides	Total microbe abundance
Aspergillus giganteus	Total microbe abundance
ascomycete sp. Es4	Total microbe abundance
Aspergillus wentii	Total microbe abundance
Aspergillus parasiticus	Total microbe abundance
Ampelomyces quisqualis	Total microbe abundance
Penicillium camemberti	Total microbe abundance
Danielozyma litseae	Total microbe abundance
Hyphopichia heimii	Total microbe abundance
Penicillium chrysogenum	Total microbe abundance
Penicillium griseofulvum	Total microbe abundance
Penicillium janthinellum	Total microbe abundance
Penicillium roqueforti	Total microbe abundance
Penicillium canescens	Total microbe abundance
Ceratosphaerella castillensis	Total microbe abundance
Porocyphus kenmorensis	Total microbe abundance
Botryosphaeria berengeriana	Total microbe abundance
Colletotrichum coffeanum	Total microbe abundance
Mariannaea elegans	Total microbe abundance
Paecilomyces niveus	Total microbe abundance
Lepra trachythallina	Total microbe abundance
Stereocaulon paschale	Total microbe abundance
Talaromyces flavus	Total microbe abundance
Geosiphon pyriformis	Total microbe abundance
Arrhenia auriscalpium	Total microbe abundance
Infundibulicybe lateritia	Total microbe abundance
Arrhenia epichysium	Total microbe abundance
Lichenomphalia umbellifera	Total microbe abundance
Monascus purpureus	Total microbe abundance
Amorphotheca resinae	Total microbe abundance
Aspergillus heteromorphus	Total microbe abundance
Aspergillus oryzae RIB40	Total microbe abundance
Claviceps purpurea	Total microbe abundance
Hohenbuehelia petaloides	Total microbe abundance
Hypocrella citrina	Total microbe abundance
Moelleriella epiphylla	Total microbe abundance
Moelleriella madidiensis	Total microbe abundance
Moelleriella ochracea	Total microbe abundance
Moelleriella rhombispora	Total microbe abundance
Samuelsia chalalensis	Total microbe abundance
Derxomyces hainanensis	Total microbe abundance
Derxomyces linzhiensis	Total microbe abundance
Derxomyces yunnanensis	Total microbe abundance
Epichloe typhina	Total microbe abundance
Pithya cupressina	Total microbe abundance
Phillipsia domingensis	Total microbe abundance
Cordyceps cf. coccidioperitheciata NHJ 7859	Total microbe abundance
Wickerhamiella sp. 9E1	Total microbe abundance
Gibellula sp. NHJ 12014	Total microbe abundance
Moniliella sp. I-396/2	Total microbe abundance
Mallocybe cf. aghardii PBM 1574	Total microbe abundance
Fusarium sambucinum	Total microbe abundance
Hymenoscyphus fructigenus	Total microbe abundance
Uwebraunia musae	Total microbe abundance
Neurospora intermedia	Total microbe abundance
Trichoderma reesei	Total microbe abundance
Sordaria macrospora	Total microbe abundance
uncultured Eurotiales	Total microbe abundance
Spraguea lophii	Total microbe abundance
Glomus sp. MS Appelhans 253	Total microbe abundance
Cornuvesica falcata	Total microbe abundance
Ascosphaera aggregata	Total microbe abundance
Ascosphaera acerosa	Total microbe abundance
Ascosphaera larvis	Total microbe abundance
Ascosphaera major	Total microbe abundance
Ascosphaera proliperda	Total microbe abundance
Ceratocystis fimbriata	Total microbe abundance
Ascosphaera variegata	Total microbe abundance
Atkinsonella texensis	Total microbe abundance
Balansia epichloe	Total microbe abundance
Amblyospora californica	Total microbe abundance
uncultured Pacispora	Total microbe abundance
Ophiostoma fasciatum	Total microbe abundance
Vanderwaltozyma yarrowii	Total microbe abundance
Ophiostoma ips	Total microbe abundance
Ascosphaera osmophila	Total microbe abundance
Nakaseomyces delphensis	Total microbe abundance
Kluyveromyces wickerhamii	Total microbe abundance
Ceratocystiopsis parva	Total microbe abundance
Ophiostoma retusum	Total microbe abundance
Sporothrix stenoceras	Total microbe abundance
zygomycete sp. AM-2008a	Total microbe abundance
Russula cf. peckii BB2004-268	Total microbe abundance
Ophiostoma ulmi	Total microbe abundance
Inocybe epidendron	Total microbe abundance
Inocybe serrata	Total microbe abundance
Sphaeronaemella fimicola	Total microbe abundance
Sclerotinia sclerotiorum	Total microbe abundance
Aleuria aurantia	Total microbe abundance
Saccharomycopsis amapae	Total microbe abundance
[Candida] castellii	Total microbe abundance
Cyberlindnera maritima	Total microbe abundance
[Candida] silvicultrix	Total microbe abundance
[Candida] vartiovaarae	Total microbe abundance
Ogataea methylovora	Total microbe abundance
Ambrosiozyma llanquihuensis	Total microbe abundance
Ogataea pignaliae	Total microbe abundance
[Candida] quercuum	Total microbe abundance
[Candida] solani	Total microbe abundance
[Candida] succiphila	Total microbe abundance
[Candida] edax	Total microbe abundance
[Candida] ovalis	Total microbe abundance
[Candida] pini	Total microbe abundance
Bunodophoron scrobiculatum	Total microbe abundance
Phomopsis stipata	Total microbe abundance
Caloplaca inconnexa	Total microbe abundance
Letrouitia parabola	Total microbe abundance
Cryptococcus neoformans	Total microbe abundance
Cryptococcus depauperatus	Total microbe abundance
Hygrocybe chlorophana	Total microbe abundance
Piskurozyma capsuligena	Total microbe abundance
Tremella mesenterica	Total microbe abundance
Exidia glandulosa	Total microbe abundance
Trimorphomyces papilionaceus	Total microbe abundance
[Candida] inconspicua	Total microbe abundance
[Candida] pseudolambica	Total microbe abundance
Esteya vermicola	Total microbe abundance
[Candida] pseudoglaebosa	Total microbe abundance
uncultured Amphinema	Total microbe abundance
Atractiella solani	Total microbe abundance
Trichophyton mentagrophytes	Total microbe abundance
Colacogloea effusa	Total microbe abundance
Melampsora rostrupii	Total microbe abundance
Septobasidium carestianum	Total microbe abundance
uncultured Hydnellum	Total microbe abundance
uncultured Paecilomyces	Total microbe abundance
Erysiphe necator	Total microbe abundance
Fusarium sp. Y1	Total microbe abundance
Verticillium alfalfae VaMs.102	Total microbe abundance
uncultured Bullera	Total microbe abundance
uncultured Capnobotryella	Total microbe abundance
uncultured Leptosphaeria	Total microbe abundance
uncultured Rhizoctonia	Total microbe abundance
Gymnosporangium clavariiforme	Total microbe abundance
Microthecium sepedonioides	Total microbe abundance
Melampsora aecidioides	Total microbe abundance
fungal sp. HU5_4S	Total microbe abundance
Russula sp. 3 TM03_407	Total microbe abundance
Clavariadelphus subfastigiatus	Total microbe abundance
Ramaria maculatipes	Total microbe abundance
Sarcodon fuscoindicus	Total microbe abundance
Graphiola phoenicis	Total microbe abundance
Leucosporidium scottii	Total microbe abundance
Potaspora morhaphis	Total microbe abundance
Rhodotorula diobovata	Total microbe abundance
Puccinia graminis	Total microbe abundance
Puccinia poarum	Total microbe abundance
Phanerodontia chrysosporium	Total microbe abundance
Phlebia radiata	Total microbe abundance
Athelia bombacina	Total microbe abundance
Teratosphaeria sp. CPC 13917	Total microbe abundance
Waitea circinata	Total microbe abundance
Gloniopsis praelonga	Total microbe abundance
Lophiostoma cynaroidis	Total microbe abundance
Irpex lacteus	Total microbe abundance
Polyblastia sp. Palice 7182	Total microbe abundance
Camarophyllus borealis	Total microbe abundance
Pleurotus eryngii	Total microbe abundance
Trametes versicolor	Total microbe abundance
soil fungal sp. DM2-261	Total microbe abundance
Trametes hirsuta	Total microbe abundance
Bjerkandera adusta	Total microbe abundance
Endophyllum sempervivi	Total microbe abundance
Siphula ceratites	Total microbe abundance
Orbilia auricolor	Total microbe abundance
Orbilia delicatula	Total microbe abundance
Coprinopsis cinerea	Total microbe abundance
Pseudocyphellaria berberina	Total microbe abundance
Coprinellus congregatus	Total microbe abundance
Leucoagaricus sp. ASM010827-01	Total microbe abundance
Leucoagaricus sp. ASM040418-04	Total microbe abundance
Leucoagaricus sp. ASM040418-07	Total microbe abundance
Pyrenophora teres	Total microbe abundance
Torulaspora franciscae	Total microbe abundance
Cyberlindnera amylophila	Total microbe abundance
Cyberlindnera euphorbiae	Total microbe abundance
Cyberlindnera meyerae	Total microbe abundance
Cyberlindnera rhodanensis	Total microbe abundance
Cyberlindnera veronae	Total microbe abundance
Coprinopsis radiata	Total microbe abundance
Thelidium sp. Savic 3157	Total microbe abundance
Lentinula edodes	Total microbe abundance
Lentinellus omphalodes	Total microbe abundance
Nannizzia gypsea CBS 118893	Total microbe abundance
Knufia epidermidis	Total microbe abundance
uncultured Phaeosphaeria	Total microbe abundance
Candida prachuapensis	Total microbe abundance
Wickerhamomyces strasburgensis	Total microbe abundance
Nigrospora sp. F18	Total microbe abundance
Cyberlindnera mississippiensis	Total microbe abundance
Neolentinus ponderosus	Total microbe abundance
Chaetomium sp. 15004	Total microbe abundance
Aschersonia sp. JOWM-48	Total microbe abundance
Aschersonia sp. WYBX-3	Total microbe abundance
Aschersonia sp. WYTM-1	Total microbe abundance
Heliocybe sulcata	Total microbe abundance
Wickerhamomyces onychis	Total microbe abundance
Barnettozyma populi	Total microbe abundance
Ambrosiozyma angophorae	Total microbe abundance
Ogataea methylovora	Total microbe abundance
Pichia cactophila	Total microbe abundance
Pichia heedii	Total microbe abundance
Hanseniaspora valbyensis	Total microbe abundance
Nadsonia commutata	Total microbe abundance
Rubroboletus satanas	Total microbe abundance
Phylloporus rhodoxanthus	Total microbe abundance
Arthrobotrys mangrovispora	Total microbe abundance
Psilopezia cf. nummularialis TL-11785	Total microbe abundance
Suillus cavipes	Total microbe abundance
Suillus sinuspaulianus	Total microbe abundance
fungal sp. Q18	Total microbe abundance
Suillus luteus	Total microbe abundance
Lulworthia sp. NIOCC 28V	Total microbe abundance
Ogataea nonfermentans	Total microbe abundance
Pichia eremophila	Total microbe abundance
Cronartium comandrae	Total microbe abundance
Colletotrichum sp. MP3	Total microbe abundance
Cyclocybe aegerita	Total microbe abundance
Phaffomyces thermotolerans	Total microbe abundance
Exobasidium vaccinii	Total microbe abundance
Lipomyces tetrasporus	Total microbe abundance
Sporopachydermia cereana	Total microbe abundance
Sporopachydermia quercuum	Total microbe abundance
Lipomyces sp. NRRL Y-27488	Total microbe abundance
Columnosphaeria fagi	Total microbe abundance
Pucciniastrum circaeae	Total microbe abundance

## Sheet: Identified Archaea Contaminants
Microbe Name	Reason
Methanothermobacter thermautotrophicus	date
Nanoarchaeum equitans	date
Nanoarchaeum equitans Kin4-M	date
Pyrolobus fumarii 1A	date
uncultured marine benthic group A euryarchaeote	date
Metallosphaera cuprina Ar-4	date
Desulfurococcaceae archaeon CSC-16S	abundance
Halorhabdus tiamatea SARL4B	abundance
Methanocella conradii HZ254	abundance
Thermococcus sp. 4557	abundance
Halomarina sp. TRM46057	abundance
Methanococcus maripaludis X1	abundance
Thermoplasmatales archaeon BRNA1	abundance
Caldisphaera lagunensis DSM 15908	abundance
Pyrobaculum ferrireducens	abundance
planktonic euryarchaeote	abundance
Methanothrix harundinacea 6Ac	abundance
crenarchaeote enrichment culture clone B13-A-157	abundance
Sulfolobales sp. MK5	abundance
uncultured archaeon W4-93a	abundance
uncultured archaeon W5-61a	abundance
Geoglobus ahangari	abundance
uncultured marine crenarchaeote	abundance
uncultured marine thaumarchaeote	abundance
Methanobacterium congolense	abundance
Pyrococcus sp. ST04	abundance
Thermogladius calderae 1633	abundance
Pyrococcus furiosus COM1	abundance
Aeropyrum camini SY1 = JCM 12091	abundance
Methanoculleus bourgensis MS2	abundance
Pyrobaculum arsenaticum	abundance
Thermococcus sp. TP-33	abundance
Pyrobaculum sp. WP30	abundance
Candidatus Nitrosopumilus koreensis AR1	abundance
Candidatus Nitrosopumilus sediminis	abundance
Candidatus Methanomethylophilus alvus Mx1201	abundance
Methanosarcina mazei Tuc01	abundance
Candidatus Nitrososphaera gargensis Ga9.2	abundance
Sulfolobus islandicus LAL14/1	abundance
Acidianus infernus	abundance
Candidatus Methanomassiliicoccus intestinalis Issoire-Mx1	abundance
Halorubrum sp. YZL-2	abundance
Salinarchaeum sp. Harcht-Bsk1	abundance
uncultured marine group II euryarchaeote 37F11	abundance
Palaeococcus pacificus DY20341	abundance
Archaeoglobus fulgidus DSM 8774	abundance
Candidatus Nitrosocosmicus oleophilus	abundance
Thermofilum adornatum	abundance
Methanobacterium sp. MB1	abundance
uncultured archaeon 19a-18	abundance
uncultured archaeon SAGMA-B	abundance
Halobacterium hubeiense	abundance
Candidatus Nitrosopelagicus brevis	abundance
Haloarcula hispanica N601	abundance
Thermococcus guaymasensis DSM 11113	abundance
Methanosarcina sp. Kolksee	abundance
Methanosarcina sp. MTP4	abundance
Methanosarcina sp. WH1	abundance
Methanosarcina sp. WWM596	abundance
Methanococcoides methylutens MM1	abundance
Methanosarcina barkeri 227	abundance
Methanosarcina barkeri 3	abundance
Methanosarcina barkeri MS	abundance
Methanosarcina barkeri str. Wiesmoor	abundance
Methanosarcina horonobensis HB-1 = JCM 15518	abundance
Methanosarcina lacustris Z-7289	abundance
Methanosarcina mazei C16	abundance
Methanosarcina mazei LYC	abundance
Methanosarcina mazei SarPi	abundance
Methanosarcina mazei WWM610	abundance
Methanosarcina siciliae C2J	abundance
Methanosarcina siciliae HI350	abundance
Methanosarcina siciliae T4/M	abundance
Methanosarcina thermophila CHTI-55	abundance
Methanosarcina vacuolata Z-761	abundance
uncultured marine thaumarchaeote AD1000_06_F06	abundance
uncultured marine thaumarchaeote AD1000_07_E11	abundance
uncultured marine thaumarchaeote AD1000_21_H05	abundance
uncultured marine thaumarchaeote AD1000_25_B10	abundance
uncultured marine thaumarchaeote AD1000_66_F10	abundance
uncultured marine thaumarchaeote AD1000_99_A07	abundance
uncultured marine thaumarchaeote KM3_01_F02	abundance
uncultured marine thaumarchaeote KM3_11_F08	abundance
uncultured marine thaumarchaeote KM3_15_E09	abundance
uncultured marine thaumarchaeote KM3_169_G08	abundance
uncultured marine thaumarchaeote KM3_182_G05	abundance
uncultured marine thaumarchaeote KM3_191_E02	abundance
uncultured marine thaumarchaeote KM3_41_D11	abundance
uncultured marine thaumarchaeote KM3_46_G12	abundance
uncultured marine thaumarchaeote KM3_53_F08	abundance
uncultured marine thaumarchaeote KM3_56_C06	abundance
uncultured marine thaumarchaeote KM3_57_B01	abundance
uncultured marine thaumarchaeote KM3_65_D04	abundance
uncultured marine thaumarchaeote KM3_69_H10	abundance
uncultured marine thaumarchaeote KM3_70_B03	abundance
uncultured marine thaumarchaeote KM3_71_H11	abundance
uncultured marine thaumarchaeote KM3_76_B05	abundance
uncultured marine thaumarchaeote KM3_78_A04	abundance
uncultured marine thaumarchaeote KM3_87_F05	abundance
uncultured marine thaumarchaeote KM3_88_D08	abundance
uncultured marine thaumarchaeote KM3_90_C11	abundance
uncultured marine thaumarchaeote SAT1000_12_D12	abundance
uncultured marine group II/III euryarchaeote KM3_203_F09	abundance
uncultured marine group II/III euryarchaeote KM3_205_C10	abundance
uncultured marine group II/III euryarchaeote KM3_33_C12	abundance
uncultured marine group II/III euryarchaeote KM3_34_C09	abundance
uncultured marine group II/III euryarchaeote KM3_37_D11	abundance
uncultured marine group II/III euryarchaeote KM3_45_C02	abundance
uncultured marine group II/III euryarchaeote KM3_54_A09	abundance
uncultured marine group II/III euryarchaeote KM3_59_B11	abundance
uncultured marine group II/III euryarchaeote KM3_62_D04	abundance
uncultured marine group II/III euryarchaeote KM3_63_C06	abundance
uncultured marine group II/III euryarchaeote KM3_65_G10	abundance
uncultured marine group II/III euryarchaeote KM3_69_F11	abundance
uncultured marine group II/III euryarchaeote KM3_69_G09	abundance
uncultured marine group II/III euryarchaeote KM3_69_H04	abundance
uncultured marine group II/III euryarchaeote KM3_71_E02	abundance
uncultured marine group II/III euryarchaeote KM3_74_A11	abundance
uncultured marine group II/III euryarchaeote KM3_75_F08	abundance
uncultured marine group II/III euryarchaeote KM3_76_C12	abundance
uncultured marine group II/III euryarchaeote KM3_76_H07	abundance
uncultured marine group II/III euryarchaeote KM3_79_B02	abundance
uncultured marine group II/III euryarchaeote KM3_82_E01	abundance
uncultured marine group II/III euryarchaeote KM3_87_F04	abundance
uncultured marine group II/III euryarchaeote KM3_87_G01	abundance
uncultured marine group II/III euryarchaeote KM3_88_H06	abundance
uncultured marine group II/III euryarchaeote KM3_92_B07	abundance
uncultured marine group II/III euryarchaeote SAT1000_19_E11	abundance
uncultured marine group II/III euryarchaeote SAT1000_40_F04	abundance
uncultured marine group II/III euryarchaeote SAT1000_40_G03	abundance
uncultured marine group II/III euryarchaeote SAT1000_43_B03	abundance
uncultured marine group II/III euryarchaeote SAT1000_51_E07	abundance
uncultured marine group II/III euryarchaeote AD1000_02_H02	abundance
uncultured marine group II/III euryarchaeote AD1000_03_F11	abundance
uncultured marine group II/III euryarchaeote AD1000_09_E08	abundance
uncultured marine group II/III euryarchaeote AD1000_104_H03	abundance
uncultured marine group II/III euryarchaeote AD1000_108_A02	abundance
uncultured marine group II/III euryarchaeote AD1000_108_D01	abundance
uncultured marine group II/III euryarchaeote AD1000_12_E11	abundance
uncultured marine group II/III euryarchaeote AD1000_19_G08	abundance
uncultured marine group II/III euryarchaeote AD1000_24_C10	abundance
uncultured marine group II/III euryarchaeote AD1000_26_F08	abundance
uncultured marine group II/III euryarchaeote AD1000_30_D02	abundance
uncultured marine group II/III euryarchaeote AD1000_31_H02	abundance
uncultured marine group II/III euryarchaeote AD1000_49_E03	abundance
uncultured marine group II/III euryarchaeote AD1000_49_E05	abundance
uncultured marine group II/III euryarchaeote AD1000_49_G12	abundance
uncultured marine group II/III euryarchaeote AD1000_55_C01	abundance
uncultured marine group II/III euryarchaeote AD1000_65_F06	abundance
uncultured marine group II/III euryarchaeote AD1000_69_E07	abundance
uncultured marine group II/III euryarchaeote AD1000_71_F10	abundance
uncultured marine group II/III euryarchaeote AD1000_75_E05	abundance
uncultured marine group II/III euryarchaeote AD1000_76_E09	abundance
uncultured marine group II/III euryarchaeote AD1000_89_E12	abundance
uncultured marine group II/III euryarchaeote KM3_04_D10	abundance
uncultured marine group II/III euryarchaeote KM3_109_G01	abundance
uncultured marine group II/III euryarchaeote KM3_133_F10	abundance
uncultured marine group II/III euryarchaeote KM3_146_G03	abundance
uncultured marine group II/III euryarchaeote KM3_148_H03	abundance
uncultured marine group II/III euryarchaeote KM3_149_A03	abundance
uncultured marine group II/III euryarchaeote KM3_156_D02	abundance
uncultured marine group II/III euryarchaeote KM3_157_C11	abundance
uncultured marine group II/III euryarchaeote KM3_164_G07	abundance
uncultured marine group II/III euryarchaeote KM3_176_D09	abundance
uncultured marine group II/III euryarchaeote KM3_17_G02	abundance
uncultured marine group II/III euryarchaeote KM3_180_D08	abundance
uncultured marine group II/III euryarchaeote KM3_185_F04	abundance
uncultured marine group II/III euryarchaeote KM3_190_A12	abundance
uncultured marine group II/III euryarchaeote KM3_196_E05	abundance
uncultured marine group II/III euryarchaeote KM3_200_A03	abundance
Candidatus Nitrososphaera evergladensis SR1	abundance
Methanobacterium sp. Mb10	abundance
Methanobacterium sp. Mb2	abundance
Methanobacterium sp. Mb3	abundance
Methanobacterium sp. Mb5	abundance
Methanobacterium sp. Mb6	abundance
Methanobacterium sp. Mb7	abundance
Thermococcus eurythermalis	abundance
Candidatus Nitrosopumilus koreensis	abundance
uncultured archaeon WSB-8	abundance
uncultured archaeon WSB-15	abundance
Infirmifilum uzonense	abundance
Methanothermococcus okinawensis	abundance
archaeon GW2011_AR10	abundance
Nitrosopumilus adriaticus	abundance
Nitrosopumilus piranensis	abundance
Haloarcula sp. CBA1115	abundance
Nanoarchaeum equitans	abundance
Ignicoccus hospitalis	abundance
Candidatus Nitrosotenuis cloacae	abundance
Halanaeroarchaeum sulfurireducens	abundance
Thermococcus cleftensis	abundance
Vulcanisaeta distributa	abundance
uncultured soil archaeon	abundance
Methanosarcina sp. 795	abundance
uncultured crenarchaeote 74A4	abundance
uncultured euryarchaeote Rifle_16ft_4_minimus_10062	abundance
uncultured euryarchaeote Rifle_16ft_4_minimus_309	abundance
uncultured euryarchaeote Rifle_16ft_4_minimus_37664	abundance
Thermococcus sp. 2319x1	abundance
Thermococcus sibiricus	abundance
uncultured Methanobacteriaceae archaeon	abundance
uncultured Methanobacterium sp.	abundance
uncultured Methanosarcina sp.	abundance
Pyrobaculum aerophilum str. IM2	abundance
Thermococcus sp. MV1083	abundance
Pyrobaculum calidifontis	abundance
uncultured Methanosaeta sp.	abundance
uncultured Methanosarcinales archaeon	abundance
Thermoproteus uzoniensis	abundance
Pyrococcus furiosus DSM 3638	abundance
Methanothermobacter thermautotrophicus str. Delta H	abundance
Methanosarcina acetivorans C2A	abundance
Methanobrevibacter woesei	abundance
Methanosarcina mazei Go1	abundance
uncultured Methanobacteriales archaeon	abundance
Thermococcus nautili	abundance
Methanosarcina mazei S-6	abundance
uncultured Halobacteriales archaeon	abundance
Methanobacterium bryantii	abundance
Methanothermus sociabilis	abundance
Methanococcus vannielii	abundance
Methanocaldococcus jannaschii	abundance
Methanoculleus marisnigri	abundance
Methanosarcina barkeri	abundance
uncultured Metallosphaera sp.	abundance
Methanosarcina acetivorans	abundance
Methanothrix soehngenii	abundance
Archaeoglobus fulgidus DSM 4304	abundance
Haloferax volcanii	abundance
Methanobrevibacter sp. AbM4	abundance
Halococcus morrhuae	abundance
Thermococcus celer	abundance
Thermofilum pendens	abundance
Pyrobaculum islandicum	abundance
uncultured Thermococcales archaeon	abundance
Staphylothermus marinus	abundance
Acidianus ambivalens	abundance
Sulfolobus acidocaldarius	abundance
Saccharolobus solfataricus	abundance
Nanoarchaeum equitans Kin4-M	abundance
Thermoplasma acidophilum	abundance
Methanobrevibacter millerae	abundance
Methanopyrus kandleri	abundance
Methanocaldococcus jannaschii DSM 2661	abundance
Thermococcus sp. AM4	abundance
Thermococcales archaeon T30a-18	abundance
uncultured Methanobrevibacter sp.	abundance
Methanobacterium aarhusense	abundance
Methanococcoides burtonii DSM 6242	abundance
uncultured Halococcus sp.	abundance
uncultured Methanosphaera sp.	abundance
Picrophilus torridus DSM 9790	abundance
Methanococcus maripaludis S2	abundance
Natronomonas moolapensis 8.8.11	abundance
Methanosarcina barkeri str. Fusaro	abundance
Aeropyrum pernix K1	abundance
Haloarcula marismortui ATCC 43049	abundance
Pyrococcus abyssi GE5	abundance
Saccharolobus solfataricus P2	abundance
Sulfurisphaera tokodaii str. 7	abundance
uncultured Candidatus Poseidoniales archaeon	abundance
Thermoproteus sp. IC-031	abundance
Pyrobaculum sp. M0H	abundance
Pyrobaculum sp. 14b	abundance
Pyrobaculum sp. M1T	abundance
Thermoproteus sp. IC-062	abundance
Thermoproteus sp. IC-070	abundance
uncultured Thermoplasmataceae archaeon	abundance
Halorubrum distributum	abundance
Methanococcoides burtonii	abundance
Methanocella paludicola SANAE	abundance
Haloferax volcanii DS2	abundance
Candidatus Caldarchaeum subterraneum	abundance
Methanospirillum hungatei JF-1	abundance
Ferroplasma acidarmanus Fer1	abundance
uncultured Methanothermobacter sp.	abundance
Ignisphaera aggregans	abundance
Ignisphaera sp. Tok10A.S1	abundance
Ignisphaera sp. Tok37.S1	abundance
Pyrobaculum arsenaticum DSM 13514	abundance
Pyrococcus sp. NA2	abundance
Natronomonas pharaonis DSM 2160	abundance
Methanothrix thermoacetophila PT	abundance
Methanocella arvoryzae MRE50	abundance
Haloferax gibbonsii	abundance
uncultured marine group I thaumarchaeote	abundance
Haloquadratum walsbyi DSM 16790	abundance
Methanoculleus marisnigri JR1	abundance
Thermofilum pendens Hrk 5	abundance
Halorubrum lipolyticum	abundance
Candidatus Korarchaeum cryptofilum OPF8	abundance
