# Supplementary material for: Transcriptomic Analysis Reveals Dysregulation of the Mycobiome and Archaeome and Distinct Oncogenic Characteristics according to Subtype and Gender in Papillary Thyroid Carcinoma
Source: Int J Mol Sci. 2023 Feb 5;24(4):3148. doi: 10.3390/ijms24043148 (PMC9967748; doi:10.3390/ijms24043148)
Supplement: Supplementary file 1 [file ijms-24-03148-s001.zip › Supplementary File S2.xlsx]

## Sheet: Differential Abundance Cancer
Cancer-Upregulated	Normals-Upregulated
Penicillium rubens Wisconsin 54-1255	Nectria dacryocarpa
Bipolaris sorokiniana	Piromyces sp. E2
uncultured Leucocortinarius	Pseudosperma obsoletum
Hymenopellis incognita	Phlyctochytrium reinboldtiae
uncultured Phyllachora	Didymella macropodii
uncultured Readeriella	Candida albicans
Phaffia rhodozyma	Brevicellicium exile
Aspergillus oryzae RIB40	Armillaria mellea
Thermochaetoides thermophila DSM 1495	Pseudosperma melliolens
Saccharomyces cerevisiae YJM627	Mallocybe fulvipes
Saccharomyces cerevisiae YJM541	Geranomyces variabilis
Saccharomyces cerevisiae YJM1338	Coelomomyces stegomyiae
Metarhizium acridum CQMa 102	Pichia cephalocereana
fungal sp. JF21	Devriesia staurophora
	Inosperma maculatum
	Podochytrium dentatum
	Thanatephorus cucumeris
	Pseudotetraploa curviappendiculata
	Dimargaris bacillispora
	Trematosphaeria pertusa
	Coprinopsis candidolanata
	Diversispora sp. EE1
	Boothiomyces macroporosus
	Nematocida parisii ERTm1
	Kappamyces sp. PL-117
	Pseudorobillarda sojae
	Pleosporales sp. 1 NW-2015
	Spiromyces aspiralis
	Placynthium nigrum
	Harpochytrium sp. JEL94
	Cunninghamella bertholletiae
	Eremascus albus
	Pneumocystis carinii
	Tricholoma apium
	Botrytis cinerea
	Physconia muscigena
	uncultured Cryptomycota
	Pseudocercospora crystallina
	Erinacellus dendroides
	uncultured Chytridiomycota
	Urocystales sp. TR-2014
	Laccaria bicolor
	Phlyctochytrium arcticum
	uncultured Rhizophydiales
	Lineolata rhizophorae
	Wickerhamiella versatilis
	Gromochytrium mamkaevae
	Metschnikowia santaceciliae
	Mesophellia glauca
	Hyaloraphidium curvatum
	Verticillium dahliae VdLs.17
	Articulospora atra
	Microallomyces dendroideus
	Schizosaccharomyces japonicus yFS275
	Inosperma calamistratum
	Wickerhamiella azyma
	Postia sp. CLZ-2014b
	Laetiporus zonatus
	Physoderma maydis
	Coprinopsis lagopus
	Kickxella alabastrina
	Synchytrium macrosporum
	uncultured fungus
	Basidiomycota sp. CCF4138
	[Candida] sorboxylosa
	Brettanomyces bruxellensis
	Acrocalymma medicaginis
	Piptocephalis corymbifera
	uncultured Penicillium
	Phialophora sp. 32098/28FN
	uncultured Galactomyces
	uncultured Saccharomycetales
	Coemansia reversa
	Mucor racemosus
	Wickerhamiella pararugosa
	Orphella haysii
	Meliola niessleana
	Conidiobolus coronatus
	Conidiocarpus caucasicus
	Beauveria bassiana
	Zoophthora occidentalis
	Monoicomyces invisibilis
	Rhopalomyces elegans
	Ganoderma lucidum
	Wolfiporia cocos
	Rozella sp. JEL347
	Pseudosperma rimosum
	uncultured Auriculariaceae
	uncultured Glomus
	Metschnikowia sp. UWOPS 01-655c1
	Rozella allomycis
	uncultured Basidiomycota
	Vittaforma corneae ATCC 50505
	Gonapodya polymorpha
	Anomalluma dodsoniana

## Sheet: Differential Abundance PTC
CPTC-Upregulated	FVPTC-Upregulated	TCPTC-Upregulated	CPTC & FVPTC-Upregulated	CPTC & TCPTC-Upregulated	FVPTC & TCPTC-Upregulated	CPTC & FVPTC & TCPTC-Upregulated			CPTC-Downregulated	FVPTC-Downregulated	TCPTC-Downregulated	CPTC & TCPTC-Downregulated
Piptocephalis corymbifera	Boletinellus merulioides	Phialophora verrucosa	Mallocybe fulvipes	Nectria dacryocarpa	Devriesia staurophora	ti.578093			Bipolaris sorokiniana	Leptosphaeria biglobosa 'thlaspii' group	Rhizopus arrhizus	Aspergillus fumigatus Af293
	Sclerotinia trifoliorum	Saccharomyces cerevisiae YJM1252	Dimargaris bacillispora	Armillaria mellea	Pseudocercospora ocimicola	ti.4968			Penicillium rubens Wisconsin 54-1255	Trametes versicolor FP-101664 SS1	uncultured Uromyces	Saccharomyces cerevisiae YJM541
	Taphrina letifera	Uwebraunia communis	Pseudosperma melliolens	Piromyces sp. E2	fungal sp. Cenicafe 9501	ti.276838			Cladosporium sp. A04	Cryptococcus neoformans var. neoformans JEC21
	Flavoparmelia caperata	Synchytrium decipiens	Candida albicans		Yamadazyma triangularis	ti.109894			Hymenopellis incognita	Talaromyces stipitatus ATCC 10500
	Protomyces macrosporus	Spiromyces minutus	Hyaloraphidium curvatum		Phlyctochytrium reinboldtiae	ti.90251			uncultured Tulasnellaceae	Penicillium roqueforti
	uncultured Saccharomycetales	Amylocorticium cebennense	Coelomomyces stegomyiae		Chytridiales sp. JEL116	ti.175247			uncultured Readeriella	Talaromyces marneffei ATCC 18224
	Kluyveromyces lactis	Myriolecis contractula	Gromochytrium mamkaevae		Articulospora atra	ti.1494984			Phaffia rhodozyma
	Agaricus bisporus	Aspergillus fumigatus	Wickerhamiella pararugosa		Phyllosticta capitalensis	ti.53940			Thermochaetoides thermophila DSM 1495
	Pseudosperma obsoletum	Rhizophydium sp. MP008	Kickxella alabastrina		Zoophthora occidentalis	ti.4754			Schizosaccharomyces cryophilus OY26
	Gabura insignis	Anncaliia algerae	Pseudosperma rimosum		Saccharomyces cerevisiae YJM1592	ti.1341712			Melampsora lini
	Fusarium graminearum	Capniomyces stellatus	uncultured Rhizophydiales		uncultured Glomus	ti.107832			Saccharomyces cerevisiae YJM627
	Coniophora marmorata	Glugoides intestinalis	Ganoderma lucidum		Mycothermus thermophilus	ti.390896			Saccharomyces cerevisiae YJM1338
	Brettanomyces custersianus	Furculomyces boomerangus			uncultured Agaricomycetes	ti.131340			Claviceps paspali
	uncultured Glomeromycotina	Varicellaria rhodocarpa			Podochytrium dentatum	ti.402676			Metarhizium acridum CQMa 102
	Amarenographium solium	Inocybe aff. fibrillosibrunnea I14			Inosperma calamistratum	ti.165590			fungal sp. JF21
	Rhizophagus intraradices	Brettanomyces anomalus			uncultured Paraglomus	ti.881290			Candida tropicalis MYA-3404
	Pertusaria oculata	uncultured Rhizophydium			Dipsacomyces acuminosporus	ti.261099			Halovivax ruber XH-70
	Craterellus tubaeformis	Marasmius tubulatus			basidiomycete sp. cl 6-7	ti.292466			Methanosarcina sp. WH1
	Syncephalastrum monosporum var. pluriproliferum	uncultured Hypocreales			Vittaforma corneae ATCC 50505	ti.175244
	Monoicomyces invisibilis	Septoria obesa			Wickerhamiella versatilis	ti.40559
	Combea mollusca	Saccharomyces cerevisiae YJM1399			Pseudorobillarda sojae	ti.168921
	Teratosphaeria nubilosa	Tremella globispora			Bipolaris maydis ATCC 48331	ti.281851
	Rozella allomycis	Pseudocercospora eumusae			Gorgonomyces haynaldii	ti.68401
	Hypsizygus marmoreus	Entophlyctis sp. JEL174			uncultured Auriculariaceae	ti.221742
	Wickerhamiella azyma	Babjeviella inositovora				ti.197674
	Tropicoporus linteus	Cosmospora ustulinae				ti.71712
	Colletotrichum cereale	Coccinonectria pachysandricola				ti.355840
	Phlyctochytrium planicorne	Saccharomyces cerevisiae YJM969				ti.467157
	uncultured marine archaeon	Rhizoctonia sp. CAG-1				ti.682085
	uncultured Pyrobaculum sp.	Olpidium bornovanus				ti.1055577
		Rhizopus niveus				ti.159282
		uncultured euryarchaeote Alv-FOS5				ti.34488
						ti.49334
						ti.29883
						ti.175245
						ti.1202552
						ti.1117335
						ti.749584
						ti.5007
						ti.1356572
						ti.575501
						ti.1211316
						ti.252678
						ti.1130064
						ti.116825
						ti.276837
						ti.1644099
						ti.1698491
						ti.498257
						ti.264129
						ti.109764
						ti.324677
						ti.66279
						ti.81056
						ti.176275
						ti.1541129
						ti.4841
						ti.1531383
						ti.61392
						ti.1589763
						ti.324625
						ti.78913

## Sheet: Differential Abundance Gender
Male-Upregulated	Female-Upregulated	Male & Female Upregulated			Male-Downregulated	Female-Downregulated
Rhizomucor miehei	Pseudosperma obsoletum	Piromyces sp. E2			Candida tropicalis MYA-3404	Phaffia rhodozyma
Didymella macropodii	Yamadazyma triangularis	Inosperma maculatum			Saccharomyces cerevisiae YJM1389	Thermochaetoides thermophila DSM 1495
Geranomyces variabilis	Candida albicans	Physoderma maydis			Saccharomyces cerevisiae YJM627	Aspergillus fumigatus Af293
Vittaforma corneae ATCC 50505	Phlyctochytrium reinboldtiae	Kappamyces sp. PL-117			Metarhizium acridum CQMa 102	fungal sp. JF21
	Pseudosperma melliolens	Pneumocystis carinii			Penicillium fellutanum	fungal sp. JF47
	Brevicellicium exile	Pseudocercospora crystallina			Halovivax ruber XH-70	Saccharomyces cerevisiae YJM541
	Armillaria mellea	Lineolata rhizophorae			Natrialba magadii ATCC 43099	Saccharomyces cerevisiae YJM1418
	Harpochytrium sp. JEL94	Postia sp. CLZ-2014b				Leptosphaeria maculans 'brassicae' group
	Mallocybe fulvipes	Cunninghamella bertholletiae
	Eremascus albus	Coemansia reversa
	Coelomomyces stegomyiae
	Pichia cephalocereana
	Podochytrium dentatum
	Nematocida parisii ERTm1
	Thanatephorus cucumeris
	Tricholoma apium
	Diversispora sp. EE1
	Pseudotetraploa curviappendiculata
	Dimargaris bacillispora
	Trematosphaeria pertusa
	Coprinopsis candidolanata
	Spiromyces aspiralis
	Boothiomyces macroporosus
	Kickxella alabastrina
	Pseudorobillarda sojae
	Botrytis cinerea
	Pleosporales sp. 1 NW-2015
	Placynthium nigrum
	Agaricus bisporus
	Physconia muscigena
	Erinacellus dendroides
	uncultured Cryptomycota
	uncultured Chytridiomycota
	Conidiobolus coronatus
	Laccaria bicolor
	Gromochytrium mamkaevae
	Conidiocarpus caucasicus
	Phlyctochytrium arcticum
	uncultured Rhizophydiales
	Ganoderma lucidum
	Urocystales sp. TR-2014
	Schizosaccharomyces japonicus yFS275
	Pseudosperma rimosum
	Metschnikowia santaceciliae
	Mesophellia glauca
	Articulospora atra
	Coprinopsis lagopus
	Microallomyces dendroideus
	Laetiporus zonatus
	uncultured Penicillium
	uncultured Galactomyces
	Synchytrium macrosporum
	Basidiomycota sp. CCF4138
	Acrocalymma medicaginis
	uncultured fungus
	Protomyces macrosporus
	Verticillium dahliae VdLs.17
	Hyaloraphidium curvatum
	Phialophora sp. 32098/28FN
	[Candida] sorboxylosa
	Piptocephalis corymbifera
	Zoophthora occidentalis
	Mucor racemosus
	Gonapodya polymorpha
	Amarenographium solium
	Wickerhamiella pararugosa
	Orphella haysii
	Meliola niessleana
	Rozella allomycis
	Wolfiporia cocos
	Beauveria bassiana
	uncultured Glomus
	Rhizophydium sp. MP008
	Rhopalomyces elegans
	uncultured Auriculariaceae
	Rozella sp. JEL347
	Fusarium graminearum
	Metschnikowia sp. UWOPS 01-655c1
	Fayochytriomyces spinosus
	uncultured Basidiomycota
