# Supplementary material for: Transcriptomic Analysis Reveals Dysregulation of the Mycobiome and Archaeome and Distinct Oncogenic Characteristics according to Subtype and Gender in Papillary Thyroid Carcinoma
Source: Int J Mol Sci. 2023 Feb 5;24(4):3148. doi: 10.3390/ijms24043148 (PMC9967748; doi:10.3390/ijms24043148)
Supplement: Supplementary file 1 [file ijms-24-03148-s001.zip › Supplementary File S3.xlsx]

## Sheet: Clinical Variables
		Microbes associated with Clinical Variables
Vital Status: Death	Neoplasms Presence: Tumor free	Pathologic Stage: higher stage	Pathologic M Stage: lower stage	Pathologic M Stage: higher stage	Pathologic N Stage: higher stage
Brevicellicium exile	Piptocephalis corymbifera	Chaetomium globosum CBS 148.51	Coemansia reversa	Candida albicans	Wickerhamiella pararugosa
	Zoophthora occidentalis			Eremascus albus	uncultured Cryptomycota
				Thanatephorus cucumeris	Spiromyces aspiralis
				Metschnikowia santaceciliae
				uncultured fungus
				Placynthium nigrum
				Schizosaccharomyces japonicus yFS275
				uncultured Saccharomycetales
				uncultured Galactomyces
				Zoophthora occidentalis
				Erinacellus dendroides
				Meliola niessleana
				Conidiobolus coronatus
				Monoicomyces invisibilis
				uncultured Auriculariaceae
				uncultured Glomus
				Basidiomycota sp. CCF4138
				Rozella allomycis
