# Supplementary material for: Transcriptomic Analysis Reveals Dysregulation of the Mycobiome and Archaeome and Distinct Oncogenic Characteristics according to Subtype and Gender in Papillary Thyroid Carcinoma
Source: Int J Mol Sci. 2023 Feb 5;24(4):3148. doi: 10.3390/ijms24043148 (PMC9967748; doi:10.3390/ijms24043148)
Supplement: Supplementary file 1 [file ijms-24-03148-s001.zip › Supplementary File S4.txt]

REACTOME_RET_SIGNALING	https://www.gsea-msigdb.org/gsea/msigdb/cards/REACTOME_RET_SIGNALING.html	ARTN	DOK1	DOK2	DOK4	DOK5	DOK6	FRS2	GAB1	GAB2	GDNF	GFRA1	GFRA2	GFRA3	GFRA4	GRB10	GRB2	GRB7	IRS2	MAPK7	NRTN	PDLIM7	PIK3CA	PIK3CB	PIK3CD	PIK3R1	PIK3R2	PIK3R3	PLCG1	PRKACA	PRKACB	PRKACG	PRKCA	PSPN	PTPN11	RAP1GAP	RET	SHC1	SHC3	SOS1	SRC
REACTOME_SIGNALING_BY_MODERATE_KINASE_ACTIVITY_BRAF_MUTANTS	https://www.gsea-msigdb.org/gsea/msigdb/cards/REACTOME_SIGNALING_BY_MODERATE_KINASE_ACTIVITY_BRAF_MUTANTS.html	ACTB	ACTG1	APBB1IP	ARAF	ARRB1	ARRB2	BRAF	BRAP	CALM1	CAMK2A	CAMK2B	CAMK2D	CAMK2G	CNKSR1	CNKSR2	CSK	FGA	FGB	FGG	FN1	HRAS	IQGAP1	ITGA2B	ITGB3	JAK2	KRAS	KSR1	KSR2	MAP2K1	MAP2K2	MAP3K11	MAPK1	MAPK3	MARK3	NRAS	PEBP1	PHB	RAF1	RAP1A	RAP1B	SRC	TLN1	VCL	VWF	YWHAB
BIOCARTA_RAS_PATHWAY	https://www.gsea-msigdb.org/gsea/msigdb/cards/BIOCARTA_RAS_PATHWAY.html	AKT1	BAD	CASP9	CDC42	CHUK	ELK1	FOXO4	HRAS	MAP2K1	MAPK3	NFKB1	PIK3CA	PIK3CG	PIK3R1	PLD1	RAC1	RAF1	RALA	RALBP1	RALGDS	RELA	RHOA
REACTOME_ACTIVATION_OF_RAS_IN_B_CELLS	https://www.gsea-msigdb.org/gsea/msigdb/cards/REACTOME_ACTIVATION_OF_RAS_IN_B_CELLS.html	HRAS	KRAS	NRAS	RASGRP1	RASGRP3
REACTOME_MET_ACTIVATES_RAS_SIGNALING	https://www.gsea-msigdb.org/gsea/msigdb/cards/REACTOME_MET_ACTIVATES_RAS_SIGNALING.html	GRB2	HGF	HRAS	KRAS	MET	MUC20	NRAS	RANBP10	RANBP9	SHC1	SOS1
KEGG_P53_SIGNALING_PATHWAY	https://www.gsea-msigdb.org/gsea/msigdb/cards/KEGG_P53_SIGNALING_PATHWAY.html	ADGRB1	APAF1	ATM	ATR	BAX	BBC3	BID	CASP3	CASP8	CASP9	CCNB1	CCNB2	CCNB3	CCND1	CCND2	CCND3	CCNE1	CCNE2	CCNG1	CCNG2	CD82	CDK1	CDK2	CDK4	CDK6	CDKN1A	CDKN2A	CHEK1	CHEK2	COP1	CYCS	DDB2	EI24	FAS	GADD45A	GADD45B	GADD45G	GTSE1	IGF1	IGFBP3	MDM2	MDM4	PERP	PIDD1	PMAIP1	PPM1D	PTEN	RCHY1
REACTOME_ONCOGENIC_MAPK_SIGNALING	https://www.gsea-msigdb.org/gsea/msigdb/cards/REACTOME_ONCOGENIC_MAPK_SIGNALING.html	ACTB	ACTG1	AGGF1	AGK	AGTRAP	AKAP9	AP3B1	APBB1IP	ARAF	ARRB1	ARRB2	ATG7	BCL2L11	BRAF	BRAP	CALM1	CAMK2A	CAMK2B	CAMK2D	CAMK2G	CLCN6	CNKSR1	CNKSR2	CSK	ESRP1	FAM114A2	FAM131B	FGA	FGB	FGG	FN1	FXR1	HRAS	IQGAP1	ITGA2B	ITGB3	JAK2	KDM7A	KIAA1549	KRAS	KSR1	KSR2	LMNA	MAP2K1	MAP2K2	MAP3K11	MAPK1	MAPK3
PID_PI3KCI_AKT_PATHWAY	https://www.gsea-msigdb.org/gsea/msigdb/cards/PID_PI3KCI_AKT_PATHWAY.html	AKT1	AKT2	AKT3	BAD	BCL2L1	CASP9	CDKN1A	CDKN1B	CHUK	FOXO1	FOXO3	FOXO4	GSK3A	GSK3B	HSP90AA1	KPNA1	MAP3K5	MAPKAP1	MLST8	MTOR	PDPK1	PRKACA	PRKDC	RAF1	RICTOR	SFN	SLC2A4	SRC	TBC1D4	YWHAB	YWHAE	YWHAG	YWHAH	YWHAQ	YWHAZ
[truncated: 24 more columns]
